# Supplementary material for: ﻿A new species and four new records of Bacidia (Lecanorales, Ramalinaceae) from South Korea, with a key to Korean species
Source: MycoKeys. 2022 Oct 19;93:107–30. doi: 10.3897/mycokeys.93.89283 (PMC9836499; doi:10.3897/mycokeys.93.89283)
Supplement: XML Treatment for Bacidia fuscopallida [file mycokeys.93.89283-treatment1.xml]

<!DOCTYPE tp:taxon-treatment
  PUBLIC "-//TaxonX//DTD Taxonomic Treatment Publishing DTD v0 20100105//EN" "tax-treatment-NSO.dtd">
<tp:taxon-treatment xmlns:tp="http://www.plazi.org/taxpub"><tp:treatment-meta><kwd-group><label>Taxon classification</label><kwd>
                <named-content content-type="kingdom">Fungi</named-content>
              </kwd><kwd>
                <named-content content-type="order">Lecanorales</named-content>
              </kwd><kwd>
                <named-content content-type="family">Ramalinaceae</named-content>
              </kwd></kwd-group><mixed-citation publication-type="journal"><person-group><name><surname>Lee</surname><given-names>Beeyoung Gun</given-names></name><name><surname>Hur</surname><given-names>Jae-Seoun</given-names></name></person-group><article-title>﻿A new species and four new records of <italic><tp:taxon-name><tp:taxon-name-part taxon-name-part-type="genus" reg="Bacidia">Bacidia</tp:taxon-name-part></tp:taxon-name></italic> (<tp:taxon-name><tp:taxon-name-part taxon-name-part-type="order">Lecanorales</tp:taxon-name-part></tp:taxon-name>, <tp:taxon-name><tp:taxon-name-part taxon-name-part-type="family">Ramalinaceae</tp:taxon-name-part></tp:taxon-name>) from South Korea, with a key to Korean species</article-title><source>MycoKeys</source><day>19</day><month>10</month><year>2022</year><volume>93</volume><fpage>107</fpage><lpage>130</lpage><pub-id pub-id-type="doi">10.3897/mycokeys.93.89283</pub-id></mixed-citation></tp:treatment-meta><tp:nomenclature><label>﻿</label><tp:taxon-name>
              <object-id xmlns:xlink="http://www.w3.org/1999/xlink" content-type="arpha" xlink:type="simple">18F5EB7C-5A14-5FD1-8B33-7562FEADCC59</object-id>
              <tp:taxon-name-part taxon-name-part-type="genus" reg="Bacidia">Bacidia</tp:taxon-name-part>
              <tp:taxon-name-part taxon-name-part-type="species" reg="fuscopallida">fuscopallida</tp:taxon-name-part>
              <object-id xmlns:xlink="http://www.w3.org/1999/xlink" content-type="mycobank" xlink:type="simple">843830</object-id>
            </tp:taxon-name><tp:taxon-authority>B.G. Lee &amp; T.I. Heo</tp:taxon-authority><tp:taxon-status xmlns:xlink="http://www.w3.org/1999/xlink" xlink:type="simple">sp. nov.</tp:taxon-status><xref ref-type="fig" rid="F3">Fig. 3</xref></tp:nomenclature><tp:treatment-sec sec-type="diagnosis" id="SECID0ENVAI"><title>Diagnosis.</title><p><italic><tp:taxon-name><tp:taxon-name-part taxon-name-part-type="genus" reg="Bacidia">Bacidia</tp:taxon-name-part><tp:taxon-name-part taxon-name-part-type="species" reg="fuscopallida">fuscopallida</tp:taxon-name-part></tp:taxon-name></italic> differs from <italic><tp:taxon-name><tp:taxon-name-part taxon-name-part-type="genus" reg="Bacidia">B.</tp:taxon-name-part><tp:taxon-name-part taxon-name-part-type="species" reg="diffracta">diffracta</tp:taxon-name-part></tp:taxon-name></italic> by generally non-granular, olive-green thallus, pale yellow-orange apothecia without pruina, the absence of crystals in proper exciple, slightly narrower ascospores with up to 15-septation and smaller pycnidia and pycnoconidia.</p></tp:treatment-sec><tp:treatment-sec sec-type="material" id="SECID0EMWAI"><title>Type.</title><p>South Korea, Gangwon Province, Gangneung, Okgye-myeon, Mt. Seokbyung, <named-content xmlns:xlink="http://www.w3.org/1999/xlink" content-type="dwc:verbatimCoordinates" xlink:type="simple"><named-content content-type="geo-json" specific-use="{&#34;type&#34;:&#34;Point&#34;,&#34;coordinates&#34;:[128.916667,37.574167]}" id="NCID0EVWAI" xlink:type="simple">37°34.45'N, 128°55.00'E</named-content></named-content>, 271 m alt., on bark of <tp:taxon-name><tp:taxon-name-part taxon-name-part-type="genus" reg="Acer">Acer</tp:taxon-name-part><tp:taxon-name-part taxon-name-part-type="species" reg="pictum">pictum</tp:taxon-name-part><tp:taxon-name-part taxon-name-part-type="infraspecific-rank">var.</tp:taxon-name-part><tp:taxon-name-part taxon-name-part-type="variety" reg="mono">mono</tp:taxon-name-part></tp:taxon-name> (Maxim.) Maxim. ex Franch., 17 June 2020, B.G. Lee &amp; H.J. Lee 2020-000811, with <italic><tp:taxon-name><tp:taxon-name-part taxon-name-part-type="genus" reg="Porina">Porina</tp:taxon-name-part><tp:taxon-name-part taxon-name-part-type="species" reg="hirsuta">hirsuta</tp:taxon-name-part></tp:taxon-name></italic> Aptroot &amp; K.H. Moon (holotype: <abbrev xmlns:xlink="http://www.w3.org/1999/xlink" content-type="institution" xlink:title="Herbarium of the Baekdudaegan National Arboretum" id="ABBRID0EWXAI" xlink:type="simple">KBA</abbrev>-L-0001011!); same locality, on bark of <tp:taxon-name><tp:taxon-name-part taxon-name-part-type="genus" reg="Acer">Acer</tp:taxon-name-part><tp:taxon-name-part taxon-name-part-type="species" reg="pictum">pictum</tp:taxon-name-part><tp:taxon-name-part taxon-name-part-type="infraspecific-rank">var.</tp:taxon-name-part><tp:taxon-name-part taxon-name-part-type="variety" reg="mono">mono</tp:taxon-name-part></tp:taxon-name>, 17 June 2020, B.G. Lee &amp; H.J. Lee 2020-000801 (isotype: <abbrev xmlns:xlink="http://www.w3.org/1999/xlink" content-type="institution" xlink:title="Herbarium of the Baekdudaegan National Arboretum" id="ABBRID0EMYAI" xlink:type="simple">KBA</abbrev>-L-0001001); same locality, on bark of <tp:taxon-name><tp:taxon-name-part taxon-name-part-type="genus" reg="Acer">Acer</tp:taxon-name-part><tp:taxon-name-part taxon-name-part-type="species" reg="pictum">pictum</tp:taxon-name-part><tp:taxon-name-part taxon-name-part-type="infraspecific-rank">var.</tp:taxon-name-part><tp:taxon-name-part taxon-name-part-type="variety" reg="mono">mono</tp:taxon-name-part></tp:taxon-name>, 17 June 2020, B.G. Lee &amp; H.J. Lee 2020-000806, with <italic><tp:taxon-name><tp:taxon-name-part taxon-name-part-type="genus" reg="Mikhtomia">Mikhtomia</tp:taxon-name-part><tp:taxon-name-part taxon-name-part-type="species" reg="gordejevii">gordejevii</tp:taxon-name-part></tp:taxon-name></italic> (Tomin) S.Y. Kondr., Kärnefelt, Elix, A. Thell, Jung Kim, A.S. Kondr. &amp; Hur, <italic><tp:taxon-name><tp:taxon-name-part taxon-name-part-type="genus" reg="Straminella">Straminella</tp:taxon-name-part><tp:taxon-name-part taxon-name-part-type="species" reg="varia">varia</tp:taxon-name-part></tp:taxon-name></italic> (Hoffm.) S.Y. Kondr., Lőkös &amp; Farkas, <italic><tp:taxon-name><tp:taxon-name-part taxon-name-part-type="genus" reg="Phaeophyscia">Phaeophyscia</tp:taxon-name-part><tp:taxon-name-part taxon-name-part-type="species" reg="limbata">limbata</tp:taxon-name-part></tp:taxon-name></italic> (Poelt) Kashiw., <italic><tp:taxon-name><tp:taxon-name-part taxon-name-part-type="genus" reg="Porina">Porina</tp:taxon-name-part><tp:taxon-name-part taxon-name-part-type="species" reg="hirsuta">hirsuta</tp:taxon-name-part></tp:taxon-name></italic> (isotype: <abbrev xmlns:xlink="http://www.w3.org/1999/xlink" content-type="institution" xlink:title="Herbarium of the Baekdudaegan National Arboretum" id="ABBRID0EO1AI" xlink:type="simple">KBA</abbrev>-L-0001006); same locality, on bark of <tp:taxon-name><tp:taxon-name-part taxon-name-part-type="genus" reg="Acer">Acer</tp:taxon-name-part><tp:taxon-name-part taxon-name-part-type="species" reg="pictum">pictum</tp:taxon-name-part><tp:taxon-name-part taxon-name-part-type="infraspecific-rank">var.</tp:taxon-name-part><tp:taxon-name-part taxon-name-part-type="variety" reg="mono">mono</tp:taxon-name-part></tp:taxon-name>, 17 June 2020, B.G. Lee &amp; H.J. Lee 2020-000810 (isotype: <abbrev xmlns:xlink="http://www.w3.org/1999/xlink" content-type="institution" xlink:title="Herbarium of the Baekdudaegan National Arboretum" id="ABBRID0EE2AI" xlink:type="simple">KBA</abbrev>-L-0001010; GenBank <ext-link xmlns:xlink="http://www.w3.org/1999/xlink" ext-link-type="gen" xlink:href="ON352607" xlink:type="simple">ON352607</ext-link> for <abbrev xmlns:xlink="http://www.w3.org/1999/xlink" xlink:title="internal transcribed spacer" id="ABBRID0EO2AI" xlink:type="simple">ITS</abbrev>); South Korea, Gangwon Province, Gangneung, Okgye-myeon, Mt. Seokbyung, <named-content xmlns:xlink="http://www.w3.org/1999/xlink" content-type="dwc:verbatimCoordinates" xlink:type="simple"><named-content content-type="geo-json" specific-use="{&#34;type&#34;:&#34;Point&#34;,&#34;coordinates&#34;:[128.916833,37.573167]}" id="NCID0EV2AI" xlink:type="simple">37°34.39' N, 128°55.01'E</named-content></named-content>, 349 m alt., on bark of <italic><tp:taxon-name><tp:taxon-name-part taxon-name-part-type="genus" reg="Quercus">Quercus</tp:taxon-name-part><tp:taxon-name-part taxon-name-part-type="species" reg="mongolica">mongolica</tp:taxon-name-part></tp:taxon-name></italic> Fisch. ex Ledeb., 17 June 2020, B.G. Lee &amp; H.J. Lee 2020-000837, with <italic><tp:taxon-name><tp:taxon-name-part taxon-name-part-type="genus" reg="Opeltia">Opeltia</tp:taxon-name-part><tp:taxon-name-part taxon-name-part-type="species" reg="flavorubescens">flavorubescens</tp:taxon-name-part></tp:taxon-name></italic> (Huds.) S.Y. Kondr. &amp; Hur (paratype: <abbrev xmlns:xlink="http://www.w3.org/1999/xlink" content-type="institution" xlink:title="Herbarium of the Baekdudaegan National Arboretum" id="ABBRID0EQ3AI" xlink:type="simple">KBA</abbrev>-L-0001037); South Korea, Gangwon Province, Gangneung, Okgye-myeon, Mt. Seokbyung, <named-content xmlns:xlink="http://www.w3.org/1999/xlink" content-type="dwc:verbatimCoordinates" xlink:type="simple"><named-content content-type="geo-json" specific-use="{&#34;type&#34;:&#34;Point&#34;,&#34;coordinates&#34;:[128.914667,37.571333]}" id="NCID0EY3AI" xlink:type="simple">37°34.28'N, 128°54.88'E</named-content></named-content>, 438 m alt., on bark of <italic><tp:taxon-name><tp:taxon-name-part taxon-name-part-type="genus" reg="Acer">Acer</tp:taxon-name-part><tp:taxon-name-part taxon-name-part-type="species" reg="triflorum">triflorum</tp:taxon-name-part></tp:taxon-name></italic> Kom., 17 June 2020, B.G. Lee &amp; H.J. Lee 2020-000849, with <italic><tp:taxon-name><tp:taxon-name-part taxon-name-part-type="genus" reg="Biatora">Biatora</tp:taxon-name-part><tp:taxon-name-part taxon-name-part-type="species" reg="pacifica">pacifica</tp:taxon-name-part></tp:taxon-name></italic> Printzen, Tønsberg &amp; G. Thor (paratype: <abbrev xmlns:xlink="http://www.w3.org/1999/xlink" content-type="institution" xlink:title="Herbarium of the Baekdudaegan National Arboretum" id="ABBRID0ET4AI" xlink:type="simple">KBA</abbrev>-L-0001049; GenBank <ext-link xmlns:xlink="http://www.w3.org/1999/xlink" ext-link-type="gen" xlink:href="ON352608" xlink:type="simple">ON352608</ext-link> for <abbrev xmlns:xlink="http://www.w3.org/1999/xlink" xlink:title="internal transcribed spacer" id="ABBRID0E44AI" xlink:type="simple">ITS</abbrev>).</p><p>Thallus corticolous, crustose, areoles in young stage and soon coarsely continuous or warted on aging, often overlapping for each other, rarely granular, thin when not overlapping, olivish-green, margin indeterminate, 40–90 μm thick; cortex indistinct, hyaline, up to 5 μm thick; medulla a little shown as mycelia below algal layer; photobiont chlorococcoid, cells globose to subglobose, 5–15 μm thick, algal layer composing most part of thallus, 35–80 μm thick. Prothallus indistinct or whitish-grey and endosubstratal when present.</p><p>Apothecia numerous, solitary, marginate and flat in young stage and seeming immarginate and convex on aging (consistently marginate and flat on bark of <italic><tp:taxon-name><tp:taxon-name-part taxon-name-part-type="genus" reg="Acer">Acer</tp:taxon-name-part><tp:taxon-name-part taxon-name-part-type="species" reg="triflorum">triflorum</tp:taxon-name-part></tp:taxon-name></italic>), 0.1–0.7 mm diam. (mean = 0.33; <abbrev xmlns:xlink="http://www.w3.org/1999/xlink" xlink:title="standard deviation" id="ABBRID0EP5AI" xlink:type="simple">SD</abbrev> = 0.14; n = 105). Pruina absent. Disc biatorine, thalline exciple absent, pale yellow to pale orange in young stage and slightly more blackish generally around margin when mature (much more blackish on bark of <italic><tp:taxon-name><tp:taxon-name-part taxon-name-part-type="genus" reg="Acer">A.</tp:taxon-name-part><tp:taxon-name-part taxon-name-part-type="species" reg="triflorum">triflorum</tp:taxon-name-part></tp:taxon-name></italic> and <italic><tp:taxon-name><tp:taxon-name-part taxon-name-part-type="genus" reg="Quercus">Q.</tp:taxon-name-part><tp:taxon-name-part taxon-name-part-type="species" reg="mongolica">mongolica</tp:taxon-name-part></tp:taxon-name></italic> from young stage). Proper exciple 65–80 μm wide laterally (<abbrev xmlns:xlink="http://www.w3.org/1999/xlink" xlink:title="standard deviation" id="ABBRID0EJ6AI" xlink:type="simple">SD</abbrev> = 5.7; n = 15), with radiating hyphae of 1–2.5 μm wide (<abbrev xmlns:xlink="http://www.w3.org/1999/xlink" xlink:title="standard deviation" id="ABBRID0EN6AI" xlink:type="simple">SD</abbrev> = 0.5; n = 10) and outermost cell 2.5–4 μm wide (<abbrev xmlns:xlink="http://www.w3.org/1999/xlink" xlink:title="standard deviation" id="ABBRID0ER6AI" xlink:type="simple">SD</abbrev> = 0.6; n = 10), hyaline to pale yellow around rim, but darker downwards (pale yellow to pale brown) and the dark colour extending to hypothecium. Epihymenium hyaline, with a little pigment of pale yellow to pale olive-brown locally, smooth and not granular, ca. 5 μm high. Hymenium hyaline, 70–100 μm high (<abbrev xmlns:xlink="http://www.w3.org/1999/xlink" xlink:title="standard deviation" id="ABBRID0EV6AI" xlink:type="simple">SD</abbrev> = 8.9; n = 10). Hypothecium clearly pigmented, pale orange-brown to brown, prosoplectenchymatous (irregularly arranged), 70–130 μm high (<abbrev xmlns:xlink="http://www.w3.org/1999/xlink" xlink:title="standard deviation" id="ABBRID0EZ6AI" xlink:type="simple">SD</abbrev> = 18.9; n = 10). Crystals absent or a little present in upper hypothecium. Oil droplets absent. Paraphyses simple, rarely branched at tips, 1–1.5 μm wide, tips not or little swollen, not pigmented, 1.5–2 μm wide. Asci cylindrical to narrowly clavate, 8-spored, 49–72 × 11–14 μm (<abbrev xmlns:xlink="http://www.w3.org/1999/xlink" xlink:title="standard deviation" id="ABBRID0E46AI" xlink:type="simple">SD</abbrev> = 7.3 (L), 0.9 (W); n = 11). Ascospores 3- to 15-septate, acicular to filiform, 24–69 × 2–3.5 μm (mean = 52.8 × 2.6 μm; <abbrev xmlns:xlink="http://www.w3.org/1999/xlink" xlink:title="standard deviation" id="ABBRID0EBABI" xlink:type="simple">SD</abbrev> = 8.7 (L), 0.6 (W); L/W ratio = 3.8–30.5, ratio mean = 17.6, ratio <abbrev xmlns:xlink="http://www.w3.org/1999/xlink" xlink:title="standard deviation" id="ABBRID0EFABI" xlink:type="simple">SD</abbrev> = 5.0; n = 104). Pycnidia black, immersed and upper half only shown, globose, 60–65 μm high and 55–75 μm wide (<abbrev xmlns:xlink="http://www.w3.org/1999/xlink" xlink:title="standard deviation" id="ABBRID0EJABI" xlink:type="simple">SD</abbrev> = 2.4 (H), 8.2 (W); n = 5), with brownish wall, K–. Pycnoconidia hyaline, filiform, curved or almost straight, 6–17 × 0.3–0.5 μm (mean = 10.4 × 0.5 μm; <abbrev xmlns:xlink="http://www.w3.org/1999/xlink" xlink:title="standard deviation" id="ABBRID0ENABI" xlink:type="simple">SD</abbrev> = 2.9 (L), 0.1 (W); n = 53).</p></tp:treatment-sec><tp:treatment-sec sec-type="chemistry" id="SECID0ERABI"><title>Chemistry.</title><p>Thallus K– or K+ slightly yellow, KC–, C–, Pd–, UV–. Epihymenium K+ purple extending to outermost layers of proper exciple, C–. No lichen substance was detected by <abbrev xmlns:xlink="http://www.w3.org/1999/xlink" xlink:title="Thin-layer chromatography" id="ABBRID0EXABI" xlink:type="simple">TLC</abbrev>.</p></tp:treatment-sec><tp:treatment-sec sec-type="distribution" id="SECID0E2ABI"><title>Distribution and ecology.</title><p>The species occurs on barks of <tp:taxon-name><tp:taxon-name-part taxon-name-part-type="genus" reg="Acer">Acer</tp:taxon-name-part><tp:taxon-name-part taxon-name-part-type="species" reg="pictum">pictum</tp:taxon-name-part><tp:taxon-name-part taxon-name-part-type="infraspecific-rank">var.</tp:taxon-name-part><tp:taxon-name-part taxon-name-part-type="variety" reg="mono">mono</tp:taxon-name-part></tp:taxon-name>, <italic><tp:taxon-name><tp:taxon-name-part taxon-name-part-type="genus" reg="Acer">A.</tp:taxon-name-part><tp:taxon-name-part taxon-name-part-type="species" reg="triflorum">triflorum</tp:taxon-name-part></tp:taxon-name></italic> and <italic><tp:taxon-name><tp:taxon-name-part taxon-name-part-type="genus" reg="Quercus">Quercus</tp:taxon-name-part><tp:taxon-name-part taxon-name-part-type="species" reg="mongolica">mongolica</tp:taxon-name-part></tp:taxon-name></italic>. The species is currently known from the type collections.</p></tp:treatment-sec><tp:treatment-sec sec-type="etymology" id="SECID0EICBI"><title>Etymology.</title><p>The species epithet indicates the pale brown colour of the lichen’s apothecia.</p></tp:treatment-sec><tp:treatment-sec sec-type="notes" id="SECID0ENCBI"><title>Notes.</title><p>The new species is similar to <italic><tp:taxon-name><tp:taxon-name-part taxon-name-part-type="genus" reg="Bacidia">B.</tp:taxon-name-part><tp:taxon-name-part taxon-name-part-type="species" reg="diffracta">diffracta</tp:taxon-name-part></tp:taxon-name></italic> and <italic><tp:taxon-name><tp:taxon-name-part taxon-name-part-type="genus" reg="Bacidia">B.</tp:taxon-name-part><tp:taxon-name-part taxon-name-part-type="species" reg="polychroa">polychroa</tp:taxon-name-part></tp:taxon-name></italic> (Th. Fr.) Körb. in having colourless epihymenium with pale orange-brown pigment and K+ purple reaction, distinctly pigmented hypothecium with yellow, orange or brown, long ascospores generally with L/W ratio over 10 amongst corticolous species. However, <italic><tp:taxon-name><tp:taxon-name-part taxon-name-part-type="genus" reg="Bacidia">B.</tp:taxon-name-part><tp:taxon-name-part taxon-name-part-type="species" reg="diffracta">diffracta</tp:taxon-name-part></tp:taxon-name></italic> differs from the new species by granular thallus, darker and larger apothecia with pruina, proper exciple with radiating clusters of minute crystals, slightly wider ascospores with up to 11-septation and larger pycnidia and pynoconidia (<xref ref-type="bibr" rid="B12">Ekman 1996</xref>) (Table <xref ref-type="table" rid="T3">3</xref>).</p><table-wrap id="T3" position="float" orientation="portrait"><label>Table 3.</label><caption><p>Comparison of the new species with close species in the genus <italic><tp:taxon-name><tp:taxon-name-part taxon-name-part-type="genus" reg="Bacidia">Bacidia</tp:taxon-name-part></tp:taxon-name></italic>.</p></caption><table id="TID0EDKAK" rules="all"><tbody><tr><th rowspan="1" colspan="1">Species</th><th rowspan="1" colspan="1">
                      <italic>
                        <tp:taxon-name><tp:taxon-name-part taxon-name-part-type="genus" reg="Bacidia">Bacidia</tp:taxon-name-part><tp:taxon-name-part taxon-name-part-type="species" reg="fuscopallida">fuscopallida</tp:taxon-name-part></tp:taxon-name>
                      </italic>
                    </th><th rowspan="1" colspan="1">
                      <italic>
                        <tp:taxon-name><tp:taxon-name-part taxon-name-part-type="genus" reg="Bacidia">Bacidia</tp:taxon-name-part><tp:taxon-name-part taxon-name-part-type="species" reg="diffracta">diffracta</tp:taxon-name-part></tp:taxon-name>
                      </italic>
                    </th><th rowspan="1" colspan="1">
                      <italic>
                        <tp:taxon-name><tp:taxon-name-part taxon-name-part-type="genus" reg="Bacidia">Bacidia</tp:taxon-name-part><tp:taxon-name-part taxon-name-part-type="species" reg="hostheleoides">hostheleoides</tp:taxon-name-part></tp:taxon-name>
                      </italic>
                    </th><th rowspan="1" colspan="1">
                      <italic>
                        <tp:taxon-name><tp:taxon-name-part taxon-name-part-type="genus" reg="Bacidia">Bacidia</tp:taxon-name-part><tp:taxon-name-part taxon-name-part-type="species" reg="polychroa">polychroa</tp:taxon-name-part></tp:taxon-name>
                      </italic>
                    </th><th rowspan="1" colspan="1">
                      <italic>
                        <tp:taxon-name><tp:taxon-name-part taxon-name-part-type="genus" reg="Bacidia">Bacidia</tp:taxon-name-part><tp:taxon-name-part taxon-name-part-type="species" reg="purpurans">purpurans</tp:taxon-name-part></tp:taxon-name>
                      </italic>
                    </th></tr><tr><td rowspan="1" colspan="1">Thallus growth form</td><td rowspan="1" colspan="1">warted, rarely granular</td><td rowspan="1" colspan="1">finely granular</td><td rowspan="1" colspan="1">wrinkled or granular to subsquamulose</td><td rowspan="1" colspan="1">finely wrinkled to warted, sometimes areolate</td><td rowspan="1" colspan="1">areolate</td></tr><tr><td rowspan="1" colspan="1">Thallus colour</td><td rowspan="1" colspan="1">olivish-green</td><td rowspan="1" colspan="1">pale grey, green-grey, yellow-grey to grey</td><td rowspan="1" colspan="1">pale grey to pale green-grey</td><td rowspan="1" colspan="1">white to grey or yellow-grey</td><td rowspan="1" colspan="1">pale grey-green to dark green</td></tr><tr><td rowspan="1" colspan="1">Prothallus</td><td rowspan="1" colspan="1">white-grey around margin, endosubstratal</td><td rowspan="1" colspan="1">white-pale grey between granules, endosubstratal</td><td rowspan="1" colspan="1">absent</td><td rowspan="1" colspan="1">–</td><td rowspan="1" colspan="1">white, arachnoid</td></tr><tr><td rowspan="1" colspan="1">Apothecia (mm in diam.)</td><td rowspan="1" colspan="1">0.1–0.7</td><td rowspan="1" colspan="1">0.5–1.1</td><td rowspan="1" colspan="1">0.5–0.8</td><td rowspan="1" colspan="1">0.4–1.2</td><td rowspan="1" colspan="1">–</td></tr><tr><td rowspan="1" colspan="1">Disc colour</td><td rowspan="1" colspan="1">pale yellow to pale orange (young); more blackish (old)</td><td rowspan="1" colspan="1">brown-orange to dark brown</td><td rowspan="1" colspan="1">brown-orange</td><td rowspan="1" colspan="1">brown-orange to dark brown</td><td rowspan="1" colspan="1">dark purple-brown to brown</td></tr><tr><td rowspan="1" colspan="1">Pruina</td><td rowspan="1" colspan="1">absent</td><td rowspan="1" colspan="1">white</td><td rowspan="1" colspan="1">absent</td><td rowspan="1" colspan="1">white</td><td rowspan="1" colspan="1">absent</td></tr><tr><td rowspan="1" colspan="1">Crystals in proper exciple</td><td rowspan="1" colspan="1">absent</td><td rowspan="1" colspan="1">radiating clusters of minute crystals</td><td rowspan="1" colspan="1">absent</td><td rowspan="1" colspan="1">with or without radiating clusters of minute crystals</td><td rowspan="1" colspan="1">absent</td></tr><tr><td rowspan="1" colspan="1">Crystals in hymenium</td><td rowspan="1" colspan="1">small crystals at bottom</td><td rowspan="1" colspan="1">–</td><td rowspan="1" colspan="1">–</td><td rowspan="1" colspan="1">–</td><td rowspan="1" colspan="1">absent</td></tr><tr><td rowspan="1" colspan="1">Epihymenium colour</td><td rowspan="1" colspan="1">colourless with pale yellow-brown pigment</td><td rowspan="1" colspan="1">colourless with pale orange-brown pigment</td><td rowspan="1" colspan="1">very pale orange</td><td rowspan="1" colspan="1">colourless with brown-orange pigment</td><td rowspan="1" colspan="1">greyish</td></tr><tr><td rowspan="1" colspan="1">Hymenium height (μm)</td><td rowspan="1" colspan="1">70–100</td><td rowspan="1" colspan="1">70–100</td><td rowspan="1" colspan="1">ca. 60</td><td rowspan="1" colspan="1">55–100</td><td rowspan="1" colspan="1">ca. 100</td></tr><tr><td rowspan="1" colspan="1">Hypothecium colour</td><td rowspan="1" colspan="1">pale orange-brown to brown</td><td rowspan="1" colspan="1">pale brown to orange-brown</td><td rowspan="1" colspan="1">very pale orange</td><td rowspan="1" colspan="1">brown-orange to dark brown</td><td rowspan="1" colspan="1">orange-brown</td></tr><tr><td rowspan="1" colspan="1">Hypothecium height (μm)</td><td rowspan="1" colspan="1">70–130</td><td rowspan="1" colspan="1">–</td><td rowspan="1" colspan="1">–</td><td rowspan="1" colspan="1">–</td><td rowspan="1" colspan="1">ca. 60</td></tr><tr><td rowspan="1" colspan="1">Ascospore (μm)</td><td rowspan="1" colspan="1">24–69 × 2–3.5</td><td rowspan="1" colspan="1">32–69 × 1.9–4.1</td><td rowspan="1" colspan="1">16–25 × 2.9–5</td><td rowspan="1" colspan="1">31–74 × 1.9–5</td><td rowspan="1" colspan="1">50–75 × 2–4</td></tr><tr><td rowspan="1" colspan="1">Ascospore L/W ratio</td><td rowspan="1" colspan="1">4–31</td><td rowspan="1" colspan="1">9–27</td><td rowspan="1" colspan="1">4–9</td><td rowspan="1" colspan="1">7–30</td><td rowspan="1" colspan="1">–</td></tr><tr><td rowspan="1" colspan="1">Ascospore septation</td><td rowspan="1" colspan="1">3–15</td><td rowspan="1" colspan="1">3–11</td><td rowspan="1" colspan="1">3–5</td><td rowspan="1" colspan="1">2–15</td><td rowspan="1" colspan="1">3–15</td></tr><tr><td rowspan="1" colspan="1">Pycnidia (μm)</td><td rowspan="1" colspan="1">55–75</td><td rowspan="1" colspan="1">150</td><td rowspan="1" colspan="1">50–100</td><td rowspan="1" colspan="1">100–170</td><td rowspan="1" colspan="1">150–200</td></tr><tr><td rowspan="1" colspan="1">Pycnoconidia</td><td rowspan="1" colspan="1">6–17 × 0.3–0.5</td><td rowspan="1" colspan="1">10–15 × 0.5–0.6</td><td rowspan="1" colspan="1">①10–14 × 0.5 ②6–9 × 1.6–2</td><td rowspan="1" colspan="1">10–17 × 0.6–0.8</td><td rowspan="1" colspan="1">20–25 × 0.8</td></tr><tr><td rowspan="1" colspan="1">Substance</td><td rowspan="1" colspan="1">absent</td><td rowspan="1" colspan="1">atranorin, (trace of zeorin)</td><td rowspan="1" colspan="1">absent</td><td rowspan="1" colspan="1">(trace of atranorin)</td><td rowspan="1" colspan="1">atranorin</td></tr><tr><td rowspan="1" colspan="1">Reference</td><td rowspan="1" colspan="1">this study</td><td rowspan="1" colspan="1">
                      <xref ref-type="bibr" rid="B12">Ekman (1996)</xref>
                    </td><td rowspan="1" colspan="1">
                      <xref ref-type="bibr" rid="B12">Ekman (1996)</xref>
                    </td><td rowspan="1" colspan="1"><xref ref-type="bibr" rid="B12">Ekman (1996)</xref>; <xref ref-type="bibr" rid="B38">Smith et al. (2009)</xref></td><td rowspan="1" colspan="1">
                      <xref ref-type="bibr" rid="B26">Lendemer et al. (2016)</xref>
                    </td></tr></tbody></table><table-wrap-foot><fn><p>The morphological and chemical characteristics of several species close to the new species are referenced from the previous literature. All information on the new species is produced from type specimens (<abbrev xmlns:xlink="http://www.w3.org/1999/xlink" content-type="institution" xlink:title="Herbarium of the Baekdudaegan National Arboretum" id="ABBRID0EGTBI" xlink:type="simple">KBA</abbrev>-L-0001010, <abbrev xmlns:xlink="http://www.w3.org/1999/xlink" content-type="institution" xlink:title="Herbarium of the Baekdudaegan National Arboretum" id="ABBRID0ELTBI" xlink:type="simple">KBA</abbrev>-L-0001011 and <abbrev xmlns:xlink="http://www.w3.org/1999/xlink" content-type="institution" xlink:title="Herbarium of the Baekdudaegan National Arboretum" id="ABBRID0EQTBI" xlink:type="simple">KBA</abbrev>-L-0001049) in this study.</p></fn></table-wrap-foot></table-wrap><p>The new species is more similar to <italic><tp:taxon-name><tp:taxon-name-part taxon-name-part-type="genus" reg="Bacidia">B.</tp:taxon-name-part><tp:taxon-name-part taxon-name-part-type="species" reg="polychroa">polychroa</tp:taxon-name-part></tp:taxon-name></italic> in having coarsely continuous or warted thallus. However, <italic><tp:taxon-name><tp:taxon-name-part taxon-name-part-type="genus" reg="Bacidia">B.</tp:taxon-name-part><tp:taxon-name-part taxon-name-part-type="species" reg="polychroa">polychroa</tp:taxon-name-part></tp:taxon-name></italic> differs from the new species by greyish thallus, darker and larger apothecia often with pruina, proper exciple often with radiating clusters of minute crystals, wider ascospores and larger pycnidia and pycnoconidia (<xref ref-type="bibr" rid="B12">Ekman 1996</xref>; <xref ref-type="bibr" rid="B38">Smith et al. 2009</xref>) (Table <xref ref-type="table" rid="T3">3</xref>).</p><p>The new species is quite similar to <italic><tp:taxon-name><tp:taxon-name-part taxon-name-part-type="genus" reg="Bacidia">B.</tp:taxon-name-part><tp:taxon-name-part taxon-name-part-type="species" reg="purpurans">purpurans</tp:taxon-name-part></tp:taxon-name></italic> R. C. Harris, Ladd &amp; Lendemer in having greenish thallus with areoles and K+ purple reaction in epihymenium. However, <italic><tp:taxon-name><tp:taxon-name-part taxon-name-part-type="genus" reg="Bacidia">B.</tp:taxon-name-part><tp:taxon-name-part taxon-name-part-type="species" reg="purpurans">purpurans</tp:taxon-name-part></tp:taxon-name></italic> differs from the new species by arachnoid prothallus, darker apothecia, green excipular rim adjacent to epihymenium, greyish epihymenium, shorter hypothecium, absence of crystals, larger ascospores and larger pycnidia and pycnoconidia (<xref ref-type="bibr" rid="B26">Lendemer et al. 2016</xref>) (Table <xref ref-type="table" rid="T3">3</xref>).</p><fig id="F3" position="float" orientation="portrait"><object-id xmlns:xlink="http://www.w3.org/1999/xlink" content-type="doi" xlink:type="simple">10.3897/mycokeys.93.89283.figure3</object-id><object-id xmlns:xlink="http://www.w3.org/1999/xlink" content-type="arpha" xlink:type="simple">FD2C7224-3E2A-5383-BDB0-3A24B38C8D69</object-id><label>Figure 3.</label><caption><p><italic><tp:taxon-name><tp:taxon-name-part taxon-name-part-type="genus" reg="Bacidia">Bacidia</tp:taxon-name-part><tp:taxon-name-part taxon-name-part-type="species" reg="fuscopallida">fuscopallida</tp:taxon-name-part></tp:taxon-name></italic> (<abbrev xmlns:xlink="http://www.w3.org/1999/xlink" content-type="institution" xlink:title="Herbarium of the Baekdudaegan National Arboretum" id="ABBRID0EPWBI" xlink:type="simple">KBA</abbrev>-L-0001011, holotype for <bold>A–D, G–O</bold><abbrev xmlns:xlink="http://www.w3.org/1999/xlink" content-type="institution" xlink:title="Herbarium of the Baekdudaegan National Arboretum" id="ABBRID0EWWBI" xlink:type="simple">KBA</abbrev>-L-0001049 for <bold>E, F</bold><abbrev xmlns:xlink="http://www.w3.org/1999/xlink" content-type="institution" xlink:title="Herbarium of the Baekdudaegan National Arboretum" id="ABBRID0E4WBI" xlink:type="simple">KBA</abbrev>-L-0001010 for <bold>P, Q</bold>) in morphology <bold>A, B</bold> habitus and apothecia on bark of <tp:taxon-name><tp:taxon-name-part taxon-name-part-type="genus" reg="Acer">Acer</tp:taxon-name-part><tp:taxon-name-part taxon-name-part-type="species" reg="pictum">pictum</tp:taxon-name-part><tp:taxon-name-part taxon-name-part-type="infraspecific-rank">var.</tp:taxon-name-part><tp:taxon-name-part taxon-name-part-type="variety" reg="mono">mono</tp:taxon-name-part></tp:taxon-name>. Olive-green thallus and pale yellow-orange apothecia <bold>C</bold> vertical section of apothecia <bold>D</bold> prothallus present around margin of habitus (red arrows) <bold>E, F</bold> habitus and apothecia growing on bark of <italic><tp:taxon-name><tp:taxon-name-part taxon-name-part-type="genus" reg="Acer">Acer</tp:taxon-name-part><tp:taxon-name-part taxon-name-part-type="species" reg="triflorum">triflorum</tp:taxon-name-part></tp:taxon-name></italic><bold>G</bold> apothecial section <bold>H</bold> epihymenium colourless or a little pigmented <bold>I</bold> epihymenium K+ purple <bold>J</bold> small crystals (red arrows) present in upper hypothecium <bold>K</bold> proper exciple pigmented with pale or colourless margin. Radiating hyphae wider to margin <bold>L</bold> photobiont composing most part of thallus <bold>M, N</bold> asci cylindrical to narrowly clavate. Ascospores not twisted in ascus <bold>O</bold> ascospores acicular to filiform up to 15-septate <bold>P</bold> pycnidia globose with brown wall <bold>Q</bold> pycnoconidia curved or almost straight. Scale bars: 1 mm (<bold>A, E</bold>); 500 μm (<bold>B, C, F</bold>); 2 mm (<bold>D</bold>); 200 μm (<bold>G</bold>); 50 μm (<bold>H–J, P</bold>); 20 μm (<bold>K, L</bold>); 10 μm (<bold>M–O, Q</bold>).</p></caption><graphic xmlns:xlink="http://www.w3.org/1999/xlink" xlink:href="mycokeys-93-107-g003.jpg" position="float" orientation="portrait" xlink:type="simple" id="oo_759867.jpg"><uri content-type="original_file" xlink:type="simple">https://binary.pensoft.net/fig/759867</uri></graphic></fig><p>The new species can be compared with <italic><tp:taxon-name><tp:taxon-name-part taxon-name-part-type="genus" reg="Bacidia">B.</tp:taxon-name-part><tp:taxon-name-part taxon-name-part-type="species" reg="hostheleoides">hostheleoides</tp:taxon-name-part></tp:taxon-name></italic> in sharing non-pruinose apothecia and proper exciple without crystals. However, <italic><tp:taxon-name><tp:taxon-name-part taxon-name-part-type="genus" reg="Bacidia">B.</tp:taxon-name-part><tp:taxon-name-part taxon-name-part-type="species" reg="hostheleoides">hostheleoides</tp:taxon-name-part></tp:taxon-name></italic> differs from the new species by greyish thallus, absence of prothallus, shorter hymenium, paler hypothecium and shorter ascospores with a few septa (<xref ref-type="bibr" rid="B12">Ekman 1996</xref>) (Table <xref ref-type="table" rid="T3">3</xref>).</p></tp:treatment-sec><ref-list><ref id="B12"><mixed-citation xmlns:xlink="http://www.w3.org/1999/xlink" xlink:type="simple"><person-group><name name-style="western"><surname>Ekman</surname><given-names>S</given-names></name></person-group> (<year>1996</year>) <article-title>The corticolous and lignicolous species of <italic><tp:taxon-name><tp:taxon-name-part taxon-name-part-type="genus">Bacidia</tp:taxon-name-part></tp:taxon-name></italic> and <italic><tp:taxon-name><tp:taxon-name-part taxon-name-part-type="genus">Bacidina</tp:taxon-name-part></tp:taxon-name></italic> in North America.</article-title><source>Opera Botanica</source><volume>127</volume>: <fpage>1</fpage>–<lpage>148</lpage>.</mixed-citation></ref><ref id="B38"><mixed-citation xmlns:xlink="http://www.w3.org/1999/xlink" xlink:type="simple"><person-group><name name-style="western"><surname>Smith</surname><given-names>CW</given-names></name><name name-style="western"><surname>Aptroot</surname><given-names>A</given-names></name><name name-style="western"><surname>Coppins</surname><given-names>BJ</given-names></name><name name-style="western"><surname>Fletcher</surname><given-names>A</given-names></name><name name-style="western"><surname>Gilbert</surname><given-names>OL</given-names></name><name name-style="western"><surname>James</surname><given-names>PW</given-names></name><name name-style="western"><surname>Wolseley</surname><given-names>PA</given-names></name></person-group> (<year>2009</year>) The lichens of Great Britain and Ireland. The British Lichen Society, London.</mixed-citation></ref><ref id="B26"><mixed-citation xmlns:xlink="http://www.w3.org/1999/xlink" xlink:type="simple"><person-group><name name-style="western"><surname>Lendemer</surname><given-names>JC</given-names></name><name name-style="western"><surname>Harris</surname><given-names>RC</given-names></name><name name-style="western"><surname>Ladd</surname><given-names>D</given-names></name></person-group> (<year>2016</year>) <article-title>The faces of <italic><tp:taxon-name><tp:taxon-name-part taxon-name-part-type="genus">Bacidia</tp:taxon-name-part></tp:taxon-name></italic><tp:taxon-name><tp:taxon-name-part taxon-name-part-type="genus"/><tp:taxon-name-part taxon-name-part-type="species">schweinitzii</tp:taxon-name-part></tp:taxon-name>: Molecular and morphological data reveal three new species including a widespread sorediate morph.</article-title><source>The Bryologist</source><volume>119</volume>(<issue>2</issue>): <fpage>143</fpage>–<lpage>171</lpage>. <ext-link xlink:href="10.1639/0007-2745-119.2.143" ext-link-type="doi" xlink:type="simple">https://doi.org/10.1639/0007-2745-119.2.143</ext-link></mixed-citation></ref></ref-list></tp:taxon-treatment>
