# Supplementary material for: ﻿A new species and four new records of Bacidia (Lecanorales, Ramalinaceae) from South Korea, with a key to Korean species
Source: MycoKeys. 2022 Oct 19;93:107–30. doi: 10.3897/mycokeys.93.89283 (PMC9836499; doi:10.3897/mycokeys.93.89283)
Supplement: XML Treatment for Bacidia ekmaniana [file mycokeys.93.89283-treatment2.xml]

<!DOCTYPE tp:taxon-treatment
  PUBLIC "-//TaxonX//DTD Taxonomic Treatment Publishing DTD v0 20100105//EN" "tax-treatment-NSO.dtd">
<tp:taxon-treatment xmlns:tp="http://www.plazi.org/taxpub"><tp:treatment-meta><kwd-group><label>Taxon classification</label><kwd>
                <named-content content-type="kingdom">Fungi</named-content>
              </kwd><kwd>
                <named-content content-type="order">Lecanorales</named-content>
              </kwd><kwd>
                <named-content content-type="family">Ramalinaceae</named-content>
              </kwd></kwd-group><mixed-citation publication-type="journal"><person-group><name><surname>Lee</surname><given-names>Beeyoung Gun</given-names></name><name><surname>Hur</surname><given-names>Jae-Seoun</given-names></name></person-group><article-title>﻿A new species and four new records of <italic><tp:taxon-name><tp:taxon-name-part taxon-name-part-type="genus" reg="Bacidia">Bacidia</tp:taxon-name-part></tp:taxon-name></italic> (<tp:taxon-name><tp:taxon-name-part taxon-name-part-type="order">Lecanorales</tp:taxon-name-part></tp:taxon-name>, <tp:taxon-name><tp:taxon-name-part taxon-name-part-type="family">Ramalinaceae</tp:taxon-name-part></tp:taxon-name>) from South Korea, with a key to Korean species</article-title><source>MycoKeys</source><day>19</day><month>10</month><year>2022</year><volume>93</volume><fpage>107</fpage><lpage>130</lpage><pub-id pub-id-type="doi">10.3897/mycokeys.93.89283</pub-id></mixed-citation></tp:treatment-meta><tp:nomenclature><label>﻿</label><tp:taxon-name>
              <object-id xmlns:xlink="http://www.w3.org/1999/xlink" content-type="arpha" xlink:type="simple">76946801-3ED4-514A-BB6B-1F6B978B6F72</object-id>
              <tp:taxon-name-part taxon-name-part-type="genus" reg="Bacidia">Bacidia</tp:taxon-name-part>
              <tp:taxon-name-part taxon-name-part-type="species" reg="ekmaniana">ekmaniana</tp:taxon-name-part>
            </tp:taxon-name><tp:taxon-authority>R. C. Harris, Ladd &amp; Lendemer, The Bryologist 119 (2): 154 (2016)</tp:taxon-authority><xref ref-type="fig" rid="F4">Fig. 4</xref></tp:nomenclature><tp:treatment-sec sec-type="description" id="SECID0EY2BI"><title>Description.</title><p>Thallus corticolous, crustose, somewhat granular when young and smoother when mature, grey, greenish-grey to pale grey, margin indeterminate. Prothallus generally not detected or whitish-grey when present.</p><p>Apothecia consistently flat or slightly convex when mature, marginate, without pruina, 0.4–1.4 mm diam. (mean = 0.75, <abbrev xmlns:xlink="http://www.w3.org/1999/xlink" xlink:title="standard deviation" id="ABBRID0EC3BI" xlink:type="simple">SD</abbrev> = 0.23, n = 104). Disc biatorine, without thalline exciple, pale straw, light brown to brown, with a distinct proper margin which is smooth to rugose and becoming thinner but still distinct when mature. Proper exciple pale brown to red-brown, paler or colourless around rim and thicker downwards, 80–120 μm wide laterally. Epihymenium hyaline, smooth but not granular, ca. 5 μm high. Hymenium hyaline, 80–140 μm high. Hypothecium red-brown, prosoplectenchymatous (irregularly arranged), 120–250 μm high. Small crystals present a little in hypothecium, dissolving in K. Oil droplets absent. Asci narrowly clavate, 8-spored, 70–105 × 8–12 μm (n = 5). Ascospores acicular to filiform, cells near head sometimes irregularly swollen, 3- to 9-septate, 52–71 × 2–4.5 μm (n = 15). Pycnidia not detected.</p><fig id="F4" position="float" orientation="portrait"><object-id xmlns:xlink="http://www.w3.org/1999/xlink" content-type="doi" xlink:type="simple">10.3897/mycokeys.93.89283.figure4</object-id><object-id xmlns:xlink="http://www.w3.org/1999/xlink" content-type="arpha" xlink:type="simple">536069E2-BF73-5F52-A4D4-FDD591DF0336</object-id><label>Figure 4.</label><caption><p>Four new records of <italic><tp:taxon-name><tp:taxon-name-part taxon-name-part-type="genus" reg="Bacidia">B.</tp:taxon-name-part><tp:taxon-name-part taxon-name-part-type="species" reg="ekmaniana">ekmaniana</tp:taxon-name-part></tp:taxon-name></italic> (<abbrev xmlns:xlink="http://www.w3.org/1999/xlink" content-type="institution" xlink:title="Herbarium of the Baekdudaegan National Arboretum" id="ABBRID0EZ3BI" xlink:type="simple">KBA</abbrev>-L-0000412 for <bold>A–C</bold>), <italic><tp:taxon-name><tp:taxon-name-part taxon-name-part-type="genus" reg="Bacidia">B.</tp:taxon-name-part><tp:taxon-name-part taxon-name-part-type="species" reg="friesiana">friesiana</tp:taxon-name-part></tp:taxon-name></italic> (<abbrev xmlns:xlink="http://www.w3.org/1999/xlink" content-type="institution" xlink:title="Herbarium of the Baekdudaegan National Arboretum" id="ABBRID0EL4BI" xlink:type="simple">KBA</abbrev>-L-0001914 for <bold>D–F</bold>), <italic><tp:taxon-name><tp:taxon-name-part taxon-name-part-type="genus" reg="Bacidia">B.</tp:taxon-name-part><tp:taxon-name-part taxon-name-part-type="species" reg="heterochroa">heterochroa</tp:taxon-name-part></tp:taxon-name></italic> (<abbrev xmlns:xlink="http://www.w3.org/1999/xlink" content-type="institution" xlink:title="Herbarium of the Baekdudaegan National Arboretum" id="ABBRID0E44BI" xlink:type="simple">KBA</abbrev>-L-0000386 for <bold>G–I</bold>) and <italic><tp:taxon-name><tp:taxon-name-part taxon-name-part-type="genus" reg="Bacidia">B.</tp:taxon-name-part><tp:taxon-name-part taxon-name-part-type="species" reg="suffusa">suffusa</tp:taxon-name-part></tp:taxon-name></italic> (<abbrev xmlns:xlink="http://www.w3.org/1999/xlink" content-type="institution" xlink:title="Herbarium of the Baekdudaegan National Arboretum" id="ABBRID0EP5BI" xlink:type="simple">KBA</abbrev>-L-0000359 for <bold>J–L</bold>) in morphology <bold>A</bold> habitus and apothecia. Granular thallus with green-grey pigment and straw-coloured apothecia <bold>B–C</bold> apothecial section with colourless epihymenium, red-brown hypothecium, and pale excipulum <bold>D</bold> habitus and apothecia. Thallus pale grey with slightly brownish pigment and pale pink apothecia <bold>E, F</bold> apothecial section with greenish epihymenium <bold>G</bold> habitus and apothecia. Thallus pale yellowish-grey and black apothecia with red pigment <bold>H, I</bold> apothecial section and proper exciple with dark margin <bold>J</bold> habitus and apothecia. Thallus whitish pale grey and pruinose apothecia <bold>K, L</bold> apothecial section with radiating clusters of crystals, which produce pruina on surface. Scale bars: 500 μm (<bold>A, D, G, J</bold>); 100 μm (<bold>B, E, H, K</bold>); 50 μm (<bold>C, I, L</bold>); 20 μm (<bold>F</bold>).</p></caption><graphic xmlns:xlink="http://www.w3.org/1999/xlink" xlink:href="mycokeys-93-107-g004.jpg" position="float" orientation="portrait" xlink:type="simple" id="oo_759868.jpg"><uri content-type="original_file" xlink:type="simple">https://binary.pensoft.net/fig/759868</uri></graphic></fig></tp:treatment-sec><tp:treatment-sec sec-type="chemistry" id="SECID0EW6BI"><title>Chemistry.</title><p>Thallus K–, C–. Apothecial section K–, C–. No lichen substance was detected by <abbrev xmlns:xlink="http://www.w3.org/1999/xlink" xlink:title="Thin-layer chromatography" id="ABBRID0E36BI" xlink:type="simple">TLC</abbrev>.</p></tp:treatment-sec><tp:treatment-sec sec-type="notes" id="SECID0EAACI"><title>Notes.</title><p><italic><tp:taxon-name><tp:taxon-name-part taxon-name-part-type="genus" reg="Bacidia">Bacidia</tp:taxon-name-part><tp:taxon-name-part taxon-name-part-type="species" reg="ekmaniana">ekmaniana</tp:taxon-name-part></tp:taxon-name></italic> is easily confused with <italic><tp:taxon-name><tp:taxon-name-part taxon-name-part-type="genus" reg="Bacidia">B.</tp:taxon-name-part><tp:taxon-name-part taxon-name-part-type="species" reg="schweinitzii">schweinitzii</tp:taxon-name-part></tp:taxon-name></italic> under the microscope, as well as in the field because both species often share their habitat and the habiti of both species look similar particularly when the ascomata of the latter are paler. Both species are often detected from one specimen under the microscope and those were frequently regarded as one species, i.e. <italic><tp:taxon-name><tp:taxon-name-part taxon-name-part-type="genus" reg="Bacidia">B.</tp:taxon-name-part><tp:taxon-name-part taxon-name-part-type="species" reg="schweinitzii">schweinitzii</tp:taxon-name-part></tp:taxon-name></italic>. Generally, however, <italic><tp:taxon-name><tp:taxon-name-part taxon-name-part-type="genus" reg="Bacidia">B.</tp:taxon-name-part><tp:taxon-name-part taxon-name-part-type="species" reg="ekmaniana">ekmaniana</tp:taxon-name-part></tp:taxon-name></italic> differs from the latter by paler ascomata. <italic><tp:taxon-name><tp:taxon-name-part taxon-name-part-type="genus" reg="Bacidia">Bacidia</tp:taxon-name-part><tp:taxon-name-part taxon-name-part-type="species" reg="ekmaniana">ekmaniana</tp:taxon-name-part></tp:taxon-name></italic> has brown but not black apothecia when mature (<xref ref-type="bibr" rid="B26">Lendemer et al. 2016</xref>). <italic><tp:taxon-name><tp:taxon-name-part taxon-name-part-type="genus" reg="Bacidia">Bacidia</tp:taxon-name-part><tp:taxon-name-part taxon-name-part-type="species" reg="ekmaniana">ekmaniana</tp:taxon-name-part></tp:taxon-name></italic> differs from the latter by colourless epihymenium and paler hypothecium as well.</p><p><italic><tp:taxon-name><tp:taxon-name-part taxon-name-part-type="genus" reg="Bacidia">Bacidia</tp:taxon-name-part><tp:taxon-name-part taxon-name-part-type="species" reg="ekmaniana">ekmaniana</tp:taxon-name-part></tp:taxon-name></italic> is more similar to <italic><tp:taxon-name><tp:taxon-name-part taxon-name-part-type="genus" reg="Bacidia">B.</tp:taxon-name-part><tp:taxon-name-part taxon-name-part-type="species" reg="arceutina">arceutina</tp:taxon-name-part></tp:taxon-name></italic> than <italic><tp:taxon-name><tp:taxon-name-part taxon-name-part-type="genus" reg="Bacidia">B.</tp:taxon-name-part><tp:taxon-name-part taxon-name-part-type="species" reg="schweinitzii">schweinitzii</tp:taxon-name-part></tp:taxon-name></italic> in morphology in having pale ascomata. However, <italic><tp:taxon-name><tp:taxon-name-part taxon-name-part-type="genus" reg="Bacidia">B.</tp:taxon-name-part><tp:taxon-name-part taxon-name-part-type="species" reg="ekmaniana">ekmaniana</tp:taxon-name-part></tp:taxon-name></italic> differs from <italic><tp:taxon-name><tp:taxon-name-part taxon-name-part-type="genus" reg="Bacidia">B.</tp:taxon-name-part><tp:taxon-name-part taxon-name-part-type="species" reg="arceutina">arceutina</tp:taxon-name-part></tp:taxon-name></italic> by the colourless to pale excipular rim, colourless epihymenium and wider ascospores with more septation (<xref ref-type="bibr" rid="B12">Ekman 1996</xref>; also see the key couplet 23). <italic><tp:taxon-name><tp:taxon-name-part taxon-name-part-type="genus" reg="Bacidia">Bacidia</tp:taxon-name-part><tp:taxon-name-part taxon-name-part-type="species" reg="ekmaniana">ekmaniana</tp:taxon-name-part></tp:taxon-name></italic> is new to Asia and this is the second record after North America (<xref ref-type="bibr" rid="B26">Lendemer et al. 2016</xref>). <italic><tp:taxon-name><tp:taxon-name-part taxon-name-part-type="genus" reg="Bacidia">Bacidia</tp:taxon-name-part><tp:taxon-name-part taxon-name-part-type="species" reg="ekmaniana">ekmaniana</tp:taxon-name-part></tp:taxon-name></italic> is supposed to occur widespread throughout the world as the species was assumed to be <italic><tp:taxon-name><tp:taxon-name-part taxon-name-part-type="genus" reg="Bacidia">B.</tp:taxon-name-part><tp:taxon-name-part taxon-name-part-type="species" reg="schweinitzii">schweinitzii</tp:taxon-name-part></tp:taxon-name></italic> in the past. Phylogenetic analysis resulted in <italic><tp:taxon-name><tp:taxon-name-part taxon-name-part-type="genus" reg="Bacidia">B.</tp:taxon-name-part><tp:taxon-name-part taxon-name-part-type="species" reg="ekmaniana">ekmaniana</tp:taxon-name-part></tp:taxon-name></italic> being located in its own clade in the genus <italic><tp:taxon-name><tp:taxon-name-part taxon-name-part-type="genus" reg="Bacidia">Bacidia</tp:taxon-name-part></tp:taxon-name></italic> (Fig. <xref ref-type="fig" rid="F2">2</xref>).</p></tp:treatment-sec><tp:treatment-sec sec-type="material" id="SECID0EEGCI"><title>Specimens examined.</title><p>South Korea, North Gyeongsang Province, Bonghwa, Chunyang-myeon, Mt. Munsu, <named-content xmlns:xlink="http://www.w3.org/1999/xlink" content-type="dwc:verbatimCoordinates" xlink:type="simple"><named-content content-type="geo-json" specific-use="{&#34;type&#34;:&#34;Point&#34;,&#34;coordinates&#34;:[128.802833,36.988000]}" id="NCID0ENGCI" xlink:type="simple">36°59.28'N, 128°48.17'E</named-content></named-content>, 1,058 m alt., on bark of <italic><tp:taxon-name><tp:taxon-name-part taxon-name-part-type="genus" reg="Quercus">Quercus</tp:taxon-name-part><tp:taxon-name-part taxon-name-part-type="species" reg="mongolica">mongolica</tp:taxon-name-part></tp:taxon-name></italic>, 29 August 2019, B.G. Lee 2019-000072 (<abbrev xmlns:xlink="http://www.w3.org/1999/xlink" content-type="institution" xlink:title="Herbarium of the Baekdudaegan National Arboretum" id="ABBRID0E4GCI" xlink:type="simple">KBA</abbrev>-L-0000072); South Korea, South Jeolla Province, Gokseong, Jukgok-myeon, Taeansa Temple, <named-content xmlns:xlink="http://www.w3.org/1999/xlink" content-type="dwc:verbatimCoordinates" xlink:type="simple"><named-content content-type="geo-json" specific-use="{&#34;type&#34;:&#34;Point&#34;,&#34;coordinates&#34;:[127.387667,35.134333]}" id="NCID0EFHCI" xlink:type="simple">35°08.06'N, 127°23.26'E</named-content></named-content>, 297 m alt., on bark of <italic><tp:taxon-name><tp:taxon-name-part taxon-name-part-type="genus" reg="Salix">Salix</tp:taxon-name-part><tp:taxon-name-part taxon-name-part-type="species" reg="pierotii">pierotii</tp:taxon-name-part></tp:taxon-name></italic> Miq., 25 May 2020, B.G. Lee 2020-000212, with <italic><tp:taxon-name><tp:taxon-name-part taxon-name-part-type="genus" reg="Bacidia">Bacidia</tp:taxon-name-part><tp:taxon-name-part taxon-name-part-type="species" reg="schweinitzii">schweinitzii</tp:taxon-name-part></tp:taxon-name></italic> (<abbrev xmlns:xlink="http://www.w3.org/1999/xlink" content-type="institution" xlink:title="Herbarium of the Baekdudaegan National Arboretum" id="ABBRID0EAICI" xlink:type="simple">KBA</abbrev>-L-0000412); same locality, on bark of <italic><tp:taxon-name><tp:taxon-name-part taxon-name-part-type="genus" reg="Salix">Salix</tp:taxon-name-part><tp:taxon-name-part taxon-name-part-type="species" reg="pierotii">pierotii</tp:taxon-name-part></tp:taxon-name></italic>, 25 May 2020, B.G. Lee 2020-000227, with <italic><tp:taxon-name><tp:taxon-name-part taxon-name-part-type="genus" reg="Bacidia">Bacidia</tp:taxon-name-part><tp:taxon-name-part taxon-name-part-type="species" reg="schweinitzii">schweinitzii</tp:taxon-name-part></tp:taxon-name></italic>, <italic><tp:taxon-name><tp:taxon-name-part taxon-name-part-type="genus" reg="Coenogonium">Coenogonium</tp:taxon-name-part><tp:taxon-name-part taxon-name-part-type="species" reg="pineti">pineti</tp:taxon-name-part></tp:taxon-name></italic> (Ach.) Lücking &amp; Lumbsch, <italic><tp:taxon-name><tp:taxon-name-part taxon-name-part-type="genus" reg="Phaeophyscia">Phaeophyscia</tp:taxon-name-part><tp:taxon-name-part taxon-name-part-type="species" reg="rubropulchra">rubropulchra</tp:taxon-name-part></tp:taxon-name></italic> (Degel.) Moberg, <italic><tp:taxon-name><tp:taxon-name-part taxon-name-part-type="genus" reg="Porina">Porina</tp:taxon-name-part><tp:taxon-name-part taxon-name-part-type="species" reg="melanops">melanops</tp:taxon-name-part></tp:taxon-name></italic> Malme (<abbrev xmlns:xlink="http://www.w3.org/1999/xlink" content-type="institution" xlink:title="Herbarium of the Baekdudaegan National Arboretum" id="ABBRID0E3JCI" xlink:type="simple">KBA</abbrev>-L-0000427); same locality, on bark of <italic><tp:taxon-name><tp:taxon-name-part taxon-name-part-type="genus" reg="Idesia">Idesia</tp:taxon-name-part><tp:taxon-name-part taxon-name-part-type="species" reg="polycarpa">polycarpa</tp:taxon-name-part></tp:taxon-name></italic> Maxim., 25 May 2020, B.G. Lee 2020-000231, with <italic><tp:taxon-name><tp:taxon-name-part taxon-name-part-type="genus" reg="Bacidia">Bacidia</tp:taxon-name-part><tp:taxon-name-part taxon-name-part-type="species" reg="schweinitzii">schweinitzii</tp:taxon-name-part></tp:taxon-name></italic>, <tp:taxon-name><tp:taxon-name-part taxon-name-part-type="genus" reg="Porina">Porina</tp:taxon-name-part><tp:taxon-name-part taxon-name-part-type="uncertainty-rank">aff.</tp:taxon-name-part><tp:taxon-name-part taxon-name-part-type="species" reg="melanops">melanops</tp:taxon-name-part></tp:taxon-name> (<abbrev xmlns:xlink="http://www.w3.org/1999/xlink" content-type="institution" xlink:title="Herbarium of the Baekdudaegan National Arboretum" id="ABBRID0EELCI" xlink:type="simple">KBA</abbrev>-L-0000431); same locality, on bark of <italic><tp:taxon-name><tp:taxon-name-part taxon-name-part-type="genus" reg="Idesia">Idesia</tp:taxon-name-part><tp:taxon-name-part taxon-name-part-type="species" reg="polycarpa">polycarpa</tp:taxon-name-part></tp:taxon-name></italic>, 25 May 2020, B.G. Lee 2020-000232 (<abbrev xmlns:xlink="http://www.w3.org/1999/xlink" content-type="institution" xlink:title="Herbarium of the Baekdudaegan National Arboretum" id="ABBRID0EULCI" xlink:type="simple">KBA</abbrev>-L-0000432); same locality, on bark of <italic><tp:taxon-name><tp:taxon-name-part taxon-name-part-type="genus" reg="Taxicodendron">Taxicodendron</tp:taxon-name-part><tp:taxon-name-part taxon-name-part-type="species" reg="vernicifluum">vernicifluum</tp:taxon-name-part></tp:taxon-name></italic> (Stokes) F. A. Barkley, 25 May 2020, B.G. Lee 2020-000233, with <tp:taxon-name><tp:taxon-name-part taxon-name-part-type="genus" reg="Biatora">Biatora</tp:taxon-name-part><tp:taxon-name-part taxon-name-part-type="uncertainty-rank">aff.</tp:taxon-name-part><tp:taxon-name-part taxon-name-part-type="species" reg="pacifica">pacifica</tp:taxon-name-part></tp:taxon-name>, <italic><tp:taxon-name><tp:taxon-name-part taxon-name-part-type="genus" reg="Lecidea">Lecidea</tp:taxon-name-part></tp:taxon-name></italic> sp., <italic><tp:taxon-name><tp:taxon-name-part taxon-name-part-type="genus" reg="Phaeophyscia">Phaeophyscia</tp:taxon-name-part><tp:taxon-name-part taxon-name-part-type="species" reg="rubropulchra">rubropulchra</tp:taxon-name-part></tp:taxon-name></italic>, <italic><tp:taxon-name><tp:taxon-name-part taxon-name-part-type="genus" reg="Rinodina">Rinodina</tp:taxon-name-part></tp:taxon-name></italic> sp., <italic><tp:taxon-name><tp:taxon-name-part taxon-name-part-type="genus" reg="Traponora">Traponora</tp:taxon-name-part><tp:taxon-name-part taxon-name-part-type="species" reg="varians">varians</tp:taxon-name-part></tp:taxon-name></italic> (Ach.) J. Kalb &amp; Kalb (<abbrev xmlns:xlink="http://www.w3.org/1999/xlink" content-type="institution" xlink:title="Herbarium of the Baekdudaegan National Arboretum" id="ABBRID0EVNCI" xlink:type="simple">KBA</abbrev>-L-0000433); South Korea, North Gyeongsang Province, Bonghwa, Chunyang-myeon, Mt. Okseok, <named-content xmlns:xlink="http://www.w3.org/1999/xlink" content-type="dwc:verbatimCoordinates" xlink:type="simple"><named-content content-type="geo-json" specific-use="{&#34;type&#34;:&#34;Point&#34;,&#34;coordinates&#34;:[128.777500,37.015167]}" id="NCID0E4NCI" xlink:type="simple">37°00.91'N, 128°46.65'E</named-content></named-content>, 1,085 m alt., on bark of <italic><tp:taxon-name><tp:taxon-name-part taxon-name-part-type="genus" reg="Quercus">Quercus</tp:taxon-name-part><tp:taxon-name-part taxon-name-part-type="species" reg="mongolica">mongolica</tp:taxon-name-part></tp:taxon-name></italic>, 15 September 2020, B.G. Lee &amp; H.J. Lee 2020-001159, with <italic><tp:taxon-name><tp:taxon-name-part taxon-name-part-type="genus" reg="Anisomeridium">Anisomeridium</tp:taxon-name-part><tp:taxon-name-part taxon-name-part-type="species" reg="polypori">polypori</tp:taxon-name-part></tp:taxon-name></italic> (Ellis &amp; Everh.) M.E. Barr, <italic><tp:taxon-name><tp:taxon-name-part taxon-name-part-type="genus" reg="Bacidia">Bacidia</tp:taxon-name-part><tp:taxon-name-part taxon-name-part-type="species" reg="schweinitzii">schweinitzii</tp:taxon-name-part></tp:taxon-name></italic>, <italic><tp:taxon-name><tp:taxon-name-part taxon-name-part-type="genus" reg="Rinodina">Rinodina</tp:taxon-name-part></tp:taxon-name></italic> sp. (<abbrev xmlns:xlink="http://www.w3.org/1999/xlink" content-type="institution" xlink:title="Herbarium of the Baekdudaegan National Arboretum" id="ABBRID0EKPCI" xlink:type="simple">KBA</abbrev>-L-0001359); same locality, on bark of <italic><tp:taxon-name><tp:taxon-name-part taxon-name-part-type="genus" reg="Quercus">Quercus</tp:taxon-name-part><tp:taxon-name-part taxon-name-part-type="species" reg="mongolica">mongolica</tp:taxon-name-part></tp:taxon-name></italic>, 15 September 2020, B.G. Lee &amp; H.J. Lee 2020-001162, with <italic><tp:taxon-name><tp:taxon-name-part taxon-name-part-type="genus" reg="Rinodina">Rinodina</tp:taxon-name-part></tp:taxon-name></italic> sp. (<abbrev xmlns:xlink="http://www.w3.org/1999/xlink" content-type="institution" xlink:title="Herbarium of the Baekdudaegan National Arboretum" id="ABBRID0EBQCI" xlink:type="simple">KBA</abbrev>-L-0001362); South Korea, North Jeolla Province, Jangsu, Mt. Youngchui, <named-content xmlns:xlink="http://www.w3.org/1999/xlink" content-type="dwc:verbatimCoordinates" xlink:type="simple"><named-content content-type="geo-json" specific-use="{&#34;type&#34;:&#34;Point&#34;,&#34;coordinates&#34;:[127.616667,35.643167]}" id="NCID0EJQCI" xlink:type="simple">35°38.59'N, 127°37.00'E</named-content></named-content>, 907 m alt., on bark of <italic><tp:taxon-name><tp:taxon-name-part taxon-name-part-type="genus" reg="Carpinus">Carpinus</tp:taxon-name-part><tp:taxon-name-part taxon-name-part-type="species" reg="tschonoskii">tschonoskii</tp:taxon-name-part></tp:taxon-name></italic> Maxim., 08 June 2021, B.G. Lee &amp; H.J. Lee 2021-000563, with <italic><tp:taxon-name><tp:taxon-name-part taxon-name-part-type="genus" reg="Lecanora">Lecanora</tp:taxon-name-part><tp:taxon-name-part taxon-name-part-type="species" reg="megalocheila">megalocheila</tp:taxon-name-part></tp:taxon-name></italic> (Hue) H. Miyaw., <italic><tp:taxon-name><tp:taxon-name-part taxon-name-part-type="genus" reg="Rinodina">Rinodina</tp:taxon-name-part><tp:taxon-name-part taxon-name-part-type="species" reg="orientalis">orientalis</tp:taxon-name-part></tp:taxon-name></italic> Sheard (<abbrev xmlns:xlink="http://www.w3.org/1999/xlink" content-type="institution" xlink:title="Herbarium of the Baekdudaegan National Arboretum" id="ABBRID0EPRCI" xlink:type="simple">KBA</abbrev>-L-0002035); same locality, on bark of <italic><tp:taxon-name><tp:taxon-name-part taxon-name-part-type="genus" reg="Carpinus">Carpinus</tp:taxon-name-part><tp:taxon-name-part taxon-name-part-type="species" reg="tschonoskii">tschonoskii</tp:taxon-name-part></tp:taxon-name></italic>, 08 June 2021, B.G. Lee &amp; H.J. Lee 2021-000565, with <italic><tp:taxon-name><tp:taxon-name-part taxon-name-part-type="genus" reg="Arthonia">Arthonia</tp:taxon-name-part><tp:taxon-name-part taxon-name-part-type="species" reg="apatetica">apatetica</tp:taxon-name-part></tp:taxon-name></italic> (A. Massal.) Th. Fr., <italic><tp:taxon-name><tp:taxon-name-part taxon-name-part-type="genus" reg="Lecidella">Lecidella</tp:taxon-name-part><tp:taxon-name-part taxon-name-part-type="species" reg="euphorea">euphorea</tp:taxon-name-part></tp:taxon-name></italic> (Flörke) Kremp. (<abbrev xmlns:xlink="http://www.w3.org/1999/xlink" content-type="institution" xlink:title="Herbarium of the Baekdudaegan National Arboretum" id="ABBRID0EVSCI" xlink:type="simple">KBA</abbrev>-L-0002037; GenBank <ext-link xmlns:xlink="http://www.w3.org/1999/xlink" ext-link-type="gen" xlink:href="ON352611" xlink:type="simple">ON352611</ext-link> for <abbrev xmlns:xlink="http://www.w3.org/1999/xlink" xlink:title="internal transcribed spacer" id="ABBRID0E6SCI" xlink:type="simple">ITS</abbrev>); same locality, on bark of <italic><tp:taxon-name><tp:taxon-name-part taxon-name-part-type="genus" reg="Carpinus">Carpinus</tp:taxon-name-part><tp:taxon-name-part taxon-name-part-type="species" reg="tschonoskii">tschonoskii</tp:taxon-name-part></tp:taxon-name></italic>, 08 June 2021, B.G. Lee &amp; H.J. Lee 2021-000569, with <italic><tp:taxon-name><tp:taxon-name-part taxon-name-part-type="genus" reg="Anisomeridium">Anisomeridium</tp:taxon-name-part><tp:taxon-name-part taxon-name-part-type="species" reg="polypori">polypori</tp:taxon-name-part></tp:taxon-name></italic>, <italic><tp:taxon-name><tp:taxon-name-part taxon-name-part-type="genus" reg="Lecidella">Lecidella</tp:taxon-name-part><tp:taxon-name-part taxon-name-part-type="species" reg="euphorea">euphorea</tp:taxon-name-part></tp:taxon-name></italic>, <italic><tp:taxon-name><tp:taxon-name-part taxon-name-part-type="genus" reg="Rinodina">Rinodina</tp:taxon-name-part><tp:taxon-name-part taxon-name-part-type="species" reg="orientalis">orientalis</tp:taxon-name-part></tp:taxon-name></italic>, <italic><tp:taxon-name><tp:taxon-name-part taxon-name-part-type="genus" reg="Scoliciosporum">Scoliciosporum</tp:taxon-name-part></tp:taxon-name></italic> sp. (<abbrev xmlns:xlink="http://www.w3.org/1999/xlink" content-type="institution" xlink:title="Herbarium of the Baekdudaegan National Arboretum" id="ABBRID0EWUCI" xlink:type="simple">KBA</abbrev>-L-0002041); same locality, on bark of <italic><tp:taxon-name><tp:taxon-name-part taxon-name-part-type="genus" reg="Carpinus">Carpinus</tp:taxon-name-part><tp:taxon-name-part taxon-name-part-type="species" reg="tschonoskii">tschonoskii</tp:taxon-name-part></tp:taxon-name></italic>, 08 June 2021, B.G. Lee &amp; H.J. Lee 2021-000573, with <italic><tp:taxon-name><tp:taxon-name-part taxon-name-part-type="genus" reg="Arthonia">Arthonia</tp:taxon-name-part><tp:taxon-name-part taxon-name-part-type="species" reg="apatetica">apatetica</tp:taxon-name-part></tp:taxon-name></italic>, <tp:taxon-name><tp:taxon-name-part taxon-name-part-type="genus" reg="Lecanora">Lecanora</tp:taxon-name-part><tp:taxon-name-part taxon-name-part-type="uncertainty-rank">aff.</tp:taxon-name-part><tp:taxon-name-part taxon-name-part-type="species" reg="imshaugii">imshaugii</tp:taxon-name-part></tp:taxon-name> Brodo, <italic><tp:taxon-name><tp:taxon-name-part taxon-name-part-type="genus" reg="Lecidella">Lecidella</tp:taxon-name-part><tp:taxon-name-part taxon-name-part-type="species" reg="euphorea">euphorea</tp:taxon-name-part></tp:taxon-name></italic>, <italic><tp:taxon-name><tp:taxon-name-part taxon-name-part-type="genus" reg="Porina">Porina</tp:taxon-name-part><tp:taxon-name-part taxon-name-part-type="species" reg="hirsuta">hirsuta</tp:taxon-name-part></tp:taxon-name></italic> (<abbrev xmlns:xlink="http://www.w3.org/1999/xlink" content-type="institution" xlink:title="Herbarium of the Baekdudaegan National Arboretum" id="ABBRID0EUWCI" xlink:type="simple">KBA</abbrev>-L-0002045); South Korea, North Jeolla Province, Jangsu, Mt. Jangan, <named-content xmlns:xlink="http://www.w3.org/1999/xlink" content-type="dwc:verbatimCoordinates" xlink:type="simple"><named-content content-type="geo-json" specific-use="{&#34;type&#34;:&#34;Point&#34;,&#34;coordinates&#34;:[127.616000,35.643000]}" id="NCID0E3WCI" xlink:type="simple">35°38.58'N, 127°36.96'E</named-content></named-content>, 925 m alt., on bark of <italic><tp:taxon-name><tp:taxon-name-part taxon-name-part-type="genus" reg="Carpinus">Carpinus</tp:taxon-name-part><tp:taxon-name-part taxon-name-part-type="species" reg="tschonoskii">tschonoskii</tp:taxon-name-part></tp:taxon-name></italic>, 09 June 2021, B.G. Lee &amp; H.J. Lee 2021-000759 (<abbrev xmlns:xlink="http://www.w3.org/1999/xlink" content-type="institution" xlink:title="Herbarium of the Baekdudaegan National Arboretum" id="ABBRID0EMXCI" xlink:type="simple">KBA</abbrev>-L-0002231); same locality, on bark of <italic><tp:taxon-name><tp:taxon-name-part taxon-name-part-type="genus" reg="Carpinus">Carpinus</tp:taxon-name-part><tp:taxon-name-part taxon-name-part-type="species" reg="tschonoskii">tschonoskii</tp:taxon-name-part></tp:taxon-name></italic>, 09 June 2021, B.G. Lee &amp; H.J. Lee 2021-000760, with <italic><tp:taxon-name><tp:taxon-name-part taxon-name-part-type="genus" reg="Phaeophyscia">Phaeophyscia</tp:taxon-name-part><tp:taxon-name-part taxon-name-part-type="species" reg="adiastola">adiastola</tp:taxon-name-part></tp:taxon-name></italic> (Essl.) Essl., <italic><tp:taxon-name><tp:taxon-name-part taxon-name-part-type="genus" reg="Porina">Porina</tp:taxon-name-part><tp:taxon-name-part taxon-name-part-type="species" reg="hirsuta">hirsuta</tp:taxon-name-part></tp:taxon-name></italic>, <italic><tp:taxon-name><tp:taxon-name-part taxon-name-part-type="genus" reg="Rinodina">Rinodina</tp:taxon-name-part><tp:taxon-name-part taxon-name-part-type="species" reg="orientalis">orientalis</tp:taxon-name-part></tp:taxon-name></italic>, <italic><tp:taxon-name><tp:taxon-name-part taxon-name-part-type="genus" reg="Scoliciosporum">Scoliciosporum</tp:taxon-name-part><tp:taxon-name-part taxon-name-part-type="species" reg="chlorococcum">chlorococcum</tp:taxon-name-part></tp:taxon-name></italic> (Graewe ex Stenh.) Vězda (<abbrev xmlns:xlink="http://www.w3.org/1999/xlink" content-type="institution" xlink:title="Herbarium of the Baekdudaegan National Arboretum" id="ABBRID0EIZCI" xlink:type="simple">KBA</abbrev>-L-0002232); same locality, on bark of <italic><tp:taxon-name><tp:taxon-name-part taxon-name-part-type="genus" reg="Carpinus">Carpinus</tp:taxon-name-part><tp:taxon-name-part taxon-name-part-type="species" reg="tschonoskii">tschonoskii</tp:taxon-name-part></tp:taxon-name></italic>, 09 June 2021, B.G. Lee &amp; H.J. Lee 2021-000766, with <italic><tp:taxon-name><tp:taxon-name-part taxon-name-part-type="genus" reg="Lecania">Lecania</tp:taxon-name-part></tp:taxon-name></italic> sp., <italic><tp:taxon-name><tp:taxon-name-part taxon-name-part-type="genus" reg="Phaeophyscia">Phaeophyscia</tp:taxon-name-part></tp:taxon-name></italic> sp., <italic><tp:taxon-name><tp:taxon-name-part taxon-name-part-type="genus" reg="Rinodina">Rinodina</tp:taxon-name-part><tp:taxon-name-part taxon-name-part-type="species" reg="orientalis">orientalis</tp:taxon-name-part></tp:taxon-name></italic> (<abbrev xmlns:xlink="http://www.w3.org/1999/xlink" content-type="institution" xlink:title="Herbarium of the Baekdudaegan National Arboretum" id="ABBRID0ER1CI" xlink:type="simple">KBA</abbrev>-L-0002238); South Korea, North Jeolla Province, Jangsu, Mt. Baegun, <named-content xmlns:xlink="http://www.w3.org/1999/xlink" content-type="dwc:verbatimCoordinates" xlink:type="simple"><named-content content-type="geo-json" specific-use="{&#34;type&#34;:&#34;Point&#34;,&#34;coordinates&#34;:[127.614167,35.612667]}" id="NCID0EZ1CI" xlink:type="simple">35°36.76'N, 127°36.85'E</named-content></named-content>, 661 m alt., on bark of <italic><tp:taxon-name><tp:taxon-name-part taxon-name-part-type="genus" reg="Cornus">Cornus</tp:taxon-name-part><tp:taxon-name-part taxon-name-part-type="species" reg="walteri">walteri</tp:taxon-name-part></tp:taxon-name></italic> Wangerin, 10 June 2021, B.G. Lee &amp; H.J. Lee 2021-000926 (<abbrev xmlns:xlink="http://www.w3.org/1999/xlink" content-type="institution" xlink:title="Herbarium of the Baekdudaegan National Arboretum" id="ABBRID0EJ2CI" xlink:type="simple">KBA</abbrev>-L-0002398); same locality, on bark of <italic><tp:taxon-name><tp:taxon-name-part taxon-name-part-type="genus" reg="Cornus">Cornus</tp:taxon-name-part><tp:taxon-name-part taxon-name-part-type="species" reg="walteri">walteri</tp:taxon-name-part></tp:taxon-name></italic>, 10 June 2021, B.G. Lee &amp; H.J. Lee 2021-000927 (<abbrev xmlns:xlink="http://www.w3.org/1999/xlink" content-type="institution" xlink:title="Herbarium of the Baekdudaegan National Arboretum" id="ABBRID0EZ2CI" xlink:type="simple">KBA</abbrev>-L-0002399); same locality, on bark of <italic><tp:taxon-name><tp:taxon-name-part taxon-name-part-type="genus" reg="Cornus">Cornus</tp:taxon-name-part><tp:taxon-name-part taxon-name-part-type="species" reg="walteri">walteri</tp:taxon-name-part></tp:taxon-name></italic>, 10 June 2021, B.G. Lee &amp; H.J. Lee 2021-000928 (<abbrev xmlns:xlink="http://www.w3.org/1999/xlink" content-type="institution" xlink:title="Herbarium of the Baekdudaegan National Arboretum" id="ABBRID0EJ3CI" xlink:type="simple">KBA</abbrev>-L-0002400); same locality, on bark of <italic><tp:taxon-name><tp:taxon-name-part taxon-name-part-type="genus" reg="Cornus">Cornus</tp:taxon-name-part><tp:taxon-name-part taxon-name-part-type="species" reg="walteri">walteri</tp:taxon-name-part></tp:taxon-name></italic>, 10 June 2021, B.G. Lee &amp; H.J. Lee 2021-000929, with <italic><tp:taxon-name><tp:taxon-name-part taxon-name-part-type="genus" reg="Phaeophyscia">Phaeophyscia</tp:taxon-name-part><tp:taxon-name-part taxon-name-part-type="species" reg="adiastola">adiastola</tp:taxon-name-part></tp:taxon-name></italic> (<abbrev xmlns:xlink="http://www.w3.org/1999/xlink" content-type="institution" xlink:title="Herbarium of the Baekdudaegan National Arboretum" id="ABBRID0EE4CI" xlink:type="simple">KBA</abbrev>-L-0002401); same locality, on bark of <italic><tp:taxon-name><tp:taxon-name-part taxon-name-part-type="genus" reg="Cornus">Cornus</tp:taxon-name-part><tp:taxon-name-part taxon-name-part-type="species" reg="walteri">walteri</tp:taxon-name-part></tp:taxon-name></italic>, 10 June 2021, B.G. Lee &amp; H.J. Lee 2021-000930, with <italic><tp:taxon-name><tp:taxon-name-part taxon-name-part-type="genus" reg="Phaeophyscia">Phaeophyscia</tp:taxon-name-part><tp:taxon-name-part taxon-name-part-type="species" reg="rubropulchra">rubropulchra</tp:taxon-name-part></tp:taxon-name></italic> (<abbrev xmlns:xlink="http://www.w3.org/1999/xlink" content-type="institution" xlink:title="Herbarium of the Baekdudaegan National Arboretum" id="ABBRID0E64CI" xlink:type="simple">KBA</abbrev>-L-0002402); same locality, on bark of <italic><tp:taxon-name><tp:taxon-name-part taxon-name-part-type="genus" reg="Cornus">Cornus</tp:taxon-name-part><tp:taxon-name-part taxon-name-part-type="species" reg="walteri">walteri</tp:taxon-name-part></tp:taxon-name></italic>, 10 June 2021, B.G. Lee &amp; H.J. Lee 2021-000931, with <italic><tp:taxon-name><tp:taxon-name-part taxon-name-part-type="genus" reg="Lecanora">Lecanora</tp:taxon-name-part></tp:taxon-name></italic> sp., <italic><tp:taxon-name><tp:taxon-name-part taxon-name-part-type="genus" reg="Phaeophyscia">Phaeophyscia</tp:taxon-name-part><tp:taxon-name-part taxon-name-part-type="species" reg="adiastola">adiastola</tp:taxon-name-part></tp:taxon-name></italic> (<abbrev xmlns:xlink="http://www.w3.org/1999/xlink" content-type="institution" xlink:title="Herbarium of the Baekdudaegan National Arboretum" id="ABBRID0EB6CI" xlink:type="simple">KBA</abbrev>-L-0002403); same locality, on bark of <italic><tp:taxon-name><tp:taxon-name-part taxon-name-part-type="genus" reg="Cornus">Cornus</tp:taxon-name-part><tp:taxon-name-part taxon-name-part-type="species" reg="walteri">walteri</tp:taxon-name-part></tp:taxon-name></italic>, 10 June 2021, B.G. Lee &amp; H.J. Lee 2021-000932 (<abbrev xmlns:xlink="http://www.w3.org/1999/xlink" content-type="institution" xlink:title="Herbarium of the Baekdudaegan National Arboretum" id="ABBRID0ER6CI" xlink:type="simple">KBA</abbrev>-L-0002404).</p></tp:treatment-sec><tp:treatment-sec><!--Section generated to contain objects referenced in tp:taxon-treatment.--><fig id="F2" position="float" orientation="portrait"><object-id xmlns:xlink="http://www.w3.org/1999/xlink" content-type="doi" xlink:type="simple">10.3897/mycokeys.93.89283.figure2</object-id><object-id xmlns:xlink="http://www.w3.org/1999/xlink" content-type="arpha" xlink:type="simple">5BADADDD-7891-5DED-867E-7D2EEBBA7E07</object-id><label>Figure 2.</label><caption><p>Phylogenetic relationships amongst available species in the genus <italic><tp:taxon-name><tp:taxon-name-part taxon-name-part-type="genus" reg="Bacidia">Bacidia</tp:taxon-name-part></tp:taxon-name></italic>, based on a Maximum Likelihood analysis of the dataset of <abbrev xmlns:xlink="http://www.w3.org/1999/xlink" xlink:title="internal transcribed spacer" id="ABBRID0EHTAI" xlink:type="simple">ITS</abbrev> sequences. The tree was rooted with the sequences of the genus <italic><tp:taxon-name><tp:taxon-name-part taxon-name-part-type="genus" reg="Biatora">Biatora</tp:taxon-name-part></tp:taxon-name></italic>, based on <xref ref-type="bibr" rid="B15">Gerasimova et al. (2018)</xref>. Maximum Likelihood bootstrap values ≥ 70% and posterior probabilities ≥ 95% are shown above internal branches. Branches with bootstrap values ≥ 90% are shown as thick lines. New sequences produced in this study are presented in bold. All species names are followed by the GenBank accession numbers.</p></caption><graphic xmlns:xlink="http://www.w3.org/1999/xlink" xlink:href="mycokeys-93-107-g002.jpg" position="float" orientation="portrait" xlink:type="simple" id="oo_759866.jpg"><uri content-type="original_file" xlink:type="simple">https://binary.pensoft.net/fig/759866</uri></graphic></fig></tp:treatment-sec><ref-list><ref id="B26"><mixed-citation xmlns:xlink="http://www.w3.org/1999/xlink" xlink:type="simple"><person-group><name name-style="western"><surname>Lendemer</surname><given-names>JC</given-names></name><name name-style="western"><surname>Harris</surname><given-names>RC</given-names></name><name name-style="western"><surname>Ladd</surname><given-names>D</given-names></name></person-group> (<year>2016</year>) <article-title>The faces of <italic><tp:taxon-name><tp:taxon-name-part taxon-name-part-type="genus">Bacidia</tp:taxon-name-part></tp:taxon-name></italic><tp:taxon-name><tp:taxon-name-part taxon-name-part-type="genus"/><tp:taxon-name-part taxon-name-part-type="species">schweinitzii</tp:taxon-name-part></tp:taxon-name>: Molecular and morphological data reveal three new species including a widespread sorediate morph.</article-title><source>The Bryologist</source><volume>119</volume>(<issue>2</issue>): <fpage>143</fpage>–<lpage>171</lpage>. <ext-link xlink:href="10.1639/0007-2745-119.2.143" ext-link-type="doi" xlink:type="simple">https://doi.org/10.1639/0007-2745-119.2.143</ext-link></mixed-citation></ref><ref id="B12"><mixed-citation xmlns:xlink="http://www.w3.org/1999/xlink" xlink:type="simple"><person-group><name name-style="western"><surname>Ekman</surname><given-names>S</given-names></name></person-group> (<year>1996</year>) <article-title>The corticolous and lignicolous species of <italic><tp:taxon-name><tp:taxon-name-part taxon-name-part-type="genus">Bacidia</tp:taxon-name-part></tp:taxon-name></italic> and <italic><tp:taxon-name><tp:taxon-name-part taxon-name-part-type="genus">Bacidina</tp:taxon-name-part></tp:taxon-name></italic> in North America.</article-title><source>Opera Botanica</source><volume>127</volume>: <fpage>1</fpage>–<lpage>148</lpage>.</mixed-citation></ref><ref id="B15"><mixed-citation xmlns:xlink="http://www.w3.org/1999/xlink" xlink:type="simple"><person-group><name name-style="western"><surname>Gerasimova</surname><given-names>JV</given-names></name><name name-style="western"><surname>Ezhkin</surname><given-names>AK</given-names></name><name name-style="western"><surname>Beck</surname><given-names>A</given-names></name></person-group> (<year>2018</year>) <article-title>Four new species of <italic><tp:taxon-name><tp:taxon-name-part taxon-name-part-type="genus">Bacidia</tp:taxon-name-part></tp:taxon-name></italic> s.s. (<tp:taxon-name><tp:taxon-name-part taxon-name-part-type="family">Ramalinaceae</tp:taxon-name-part></tp:taxon-name>, <tp:taxon-name><tp:taxon-name-part taxon-name-part-type="order">Lecanorales</tp:taxon-name-part></tp:taxon-name>) in the Russian Far East.</article-title><source>Lichenologist (London, England)</source><volume>50</volume>(<issue>6</issue>): <fpage>603</fpage>–<lpage>625</lpage>. <ext-link xlink:href="10.1017/S0024282918000397" ext-link-type="doi" xlink:type="simple">https://doi.org/10.1017/S0024282918000397</ext-link></mixed-citation></ref></ref-list></tp:taxon-treatment>
