# Supplementary material for: ﻿A new species and four new records of Bacidia (Lecanorales, Ramalinaceae) from South Korea, with a key to Korean species
Source: MycoKeys. 2022 Oct 19;93:107–30. doi: 10.3897/mycokeys.93.89283 (PMC9836499; doi:10.3897/mycokeys.93.89283)
Supplement: XML Treatment for Bacidia friesiana [file mycokeys.93.89283-treatment3.xml]

<!DOCTYPE tp:taxon-treatment
  PUBLIC "-//TaxonX//DTD Taxonomic Treatment Publishing DTD v0 20100105//EN" "tax-treatment-NSO.dtd">
<tp:taxon-treatment xmlns:tp="http://www.plazi.org/taxpub"><tp:treatment-meta><kwd-group><label>Taxon classification</label><kwd>
                <named-content content-type="kingdom">Fungi</named-content>
              </kwd><kwd>
                <named-content content-type="order">Lecanorales</named-content>
              </kwd><kwd>
                <named-content content-type="family">Ramalinaceae</named-content>
              </kwd></kwd-group><mixed-citation publication-type="journal"><person-group><name><surname>Lee</surname><given-names>Beeyoung Gun</given-names></name><name><surname>Hur</surname><given-names>Jae-Seoun</given-names></name></person-group><article-title>﻿A new species and four new records of <italic><tp:taxon-name><tp:taxon-name-part taxon-name-part-type="genus" reg="Bacidia">Bacidia</tp:taxon-name-part></tp:taxon-name></italic> (<tp:taxon-name><tp:taxon-name-part taxon-name-part-type="order">Lecanorales</tp:taxon-name-part></tp:taxon-name>, <tp:taxon-name><tp:taxon-name-part taxon-name-part-type="family">Ramalinaceae</tp:taxon-name-part></tp:taxon-name>) from South Korea, with a key to Korean species</article-title><source>MycoKeys</source><day>19</day><month>10</month><year>2022</year><volume>93</volume><fpage>107</fpage><lpage>130</lpage><pub-id pub-id-type="doi">10.3897/mycokeys.93.89283</pub-id></mixed-citation></tp:treatment-meta><tp:nomenclature><label>﻿</label><tp:taxon-name>
              <object-id xmlns:xlink="http://www.w3.org/1999/xlink" content-type="arpha" xlink:type="simple">39A1D2D0-641D-5B56-A680-EE4D2E7BC165</object-id>
              <tp:taxon-name-part taxon-name-part-type="genus" reg="Bacidia">Bacidia</tp:taxon-name-part>
              <tp:taxon-name-part taxon-name-part-type="species" reg="friesiana">friesiana</tp:taxon-name-part>
            </tp:taxon-name><tp:taxon-authority>(Hepp) Körb., Parerga lichenol. (Breslau) 2: 133 (1860) [1865]</tp:taxon-authority><xref ref-type="fig" rid="F4">Fig. 4</xref></tp:nomenclature><tp:treatment-sec sec-type="description" id="SECID0E6ADI"><title>Description.</title><p>Thallus corticolous, crustose, thin, little developed or indistinct, generally not continuous, minutely granular with contiguous granules when developed, pale grey with slightly brownish colour, margin indeterminate. Prothallus not detected.</p><p>Apothecia consistently flat or convex when mature, marginate, without pruina, 0.1–0.5 mm diam. (mean = 0.23, <abbrev xmlns:xlink="http://www.w3.org/1999/xlink" xlink:title="standard deviation" id="ABBRID0EJBDI" xlink:type="simple">SD</abbrev> = 0.07, n = 107). Disc biatorine, without thalline exciple, pale pink to pale yellow when young and darker (particularly around margin) when mature. Proper exciple hyaline with or without pale brown pigment, the pigment slightly thicker close to hymenium or excipular rim, 40–50 μm wide laterally. Epihymenium bluish-green, ca. 5 μm high. Hymenium hyaline, 40–45 μm high. Hypothecium hyaline, 50–60 μm high; upper hypothecium paraplectenchymatous (globular to angular), lower hypothecium prosoplectenchymatous (periclinally or irregularly arranged). Crystals or oil droplets absent. Asci narrowly clavate, 8-spored, 39–41 × 10–12 μm (n = 3). Ascospores acicular to filiform, 3- or 7-septate, 28–38 × 1.5–2.5 μm (n = 14). Pycnidia not detected.</p></tp:treatment-sec><tp:treatment-sec sec-type="chemistry" id="SECID0ENBDI"><title>Chemistry.</title><p>Epihymenium K–, C–. Hymenium K– or a few undeveloped asci K+ purplish. No lichen substance was detected by <abbrev xmlns:xlink="http://www.w3.org/1999/xlink" xlink:title="Thin-layer chromatography" id="ABBRID0ETBDI" xlink:type="simple">TLC</abbrev>.</p></tp:treatment-sec><tp:treatment-sec sec-type="notes" id="SECID0EXBDI"><title>Notes.</title><p><italic><tp:taxon-name><tp:taxon-name-part taxon-name-part-type="genus" reg="Bacidia">Bacidia</tp:taxon-name-part><tp:taxon-name-part taxon-name-part-type="species" reg="friesiana">friesiana</tp:taxon-name-part></tp:taxon-name></italic> is similar to <italic><tp:taxon-name><tp:taxon-name-part taxon-name-part-type="genus" reg="Bacidia">B.</tp:taxon-name-part><tp:taxon-name-part taxon-name-part-type="species" reg="circumspecta">circumspecta</tp:taxon-name-part></tp:taxon-name></italic> (Norrl. &amp; Nyl.) Malme and <italic><tp:taxon-name><tp:taxon-name-part taxon-name-part-type="genus" reg="Bacidia">B.</tp:taxon-name-part><tp:taxon-name-part taxon-name-part-type="species" reg="igniarii">igniarii</tp:taxon-name-part></tp:taxon-name></italic> (Nyl.) Oxner (syn. <italic><tp:taxon-name><tp:taxon-name-part taxon-name-part-type="genus" reg="Scutula">Scutula</tp:taxon-name-part><tp:taxon-name-part taxon-name-part-type="species" reg="igniarii">igniarii</tp:taxon-name-part></tp:taxon-name></italic> (Nyl.) S. Ekman) in having epihymenium with green pigments, proper exciple without crystals and dark hypothecium amongst corticolous species. However, <italic><tp:taxon-name><tp:taxon-name-part taxon-name-part-type="genus" reg="Bacidia">B.</tp:taxon-name-part><tp:taxon-name-part taxon-name-part-type="species" reg="friesiana">friesiana</tp:taxon-name-part></tp:taxon-name></italic> differs from the latter two by the excluded margin of apothecia and acicular ascospores. The latter species have a permanent margin of apothecia and bacilliform or clavate ascospores (<xref ref-type="bibr" rid="B12">Ekman 1996</xref>).</p><p>Phylogenetic analysis resulted in <italic><tp:taxon-name><tp:taxon-name-part taxon-name-part-type="genus" reg="Bacidia">B.</tp:taxon-name-part><tp:taxon-name-part taxon-name-part-type="species" reg="friesiana">friesiana</tp:taxon-name-part></tp:taxon-name></italic> of Korea (<ext-link xmlns:xlink="http://www.w3.org/1999/xlink" ext-link-type="gen" xlink:href="ON352609" xlink:type="simple">ON352609</ext-link> and <ext-link xmlns:xlink="http://www.w3.org/1999/xlink" ext-link-type="gen" xlink:href="ON352610" xlink:type="simple">ON352610</ext-link>) being nested with the sequences of Russia (<ext-link xmlns:xlink="http://www.w3.org/1999/xlink" ext-link-type="gen" xlink:href="MH539765" xlink:type="simple">MH539765</ext-link>), supported by a bootstrap value of 100 and a posterior probability of 1.00 for the branch (Fig. <xref ref-type="fig" rid="F2">2</xref>). <italic><tp:taxon-name><tp:taxon-name-part taxon-name-part-type="genus" reg="Bacidia">Bacidia</tp:taxon-name-part><tp:taxon-name-part taxon-name-part-type="species" reg="friesiana">friesiana</tp:taxon-name-part></tp:taxon-name></italic> was previously reported from Europe, North America and Russian Far East (<xref ref-type="bibr" rid="B38">Smith et al. 2009</xref>; <xref ref-type="bibr" rid="B15">Gerasimova et al. 2018</xref>). This is a new record to Korea.</p></tp:treatment-sec><tp:treatment-sec sec-type="material" id="SECID0ELFDI"><title>Specimens examined.</title><p>South Korea, Gangwon Province, Yanggu, Nam-myeon, Dumu-ri, nearby a forested wetland, <named-content xmlns:xlink="http://www.w3.org/1999/xlink" content-type="dwc:verbatimCoordinates" xlink:type="simple"><named-content content-type="geo-json" specific-use="{&#34;type&#34;:&#34;Point&#34;,&#34;coordinates&#34;:[128.085667,38.035333]}" id="NCID0EUFDI" xlink:type="simple">38°02.12'N, 128°05.14'E</named-content></named-content>, 421 m alt., on bark of <italic><tp:taxon-name><tp:taxon-name-part taxon-name-part-type="genus" reg="Salix">Salix</tp:taxon-name-part><tp:taxon-name-part taxon-name-part-type="species" reg="pierotii">pierotii</tp:taxon-name-part></tp:taxon-name></italic>, 28 April 2020, B.G. Lee 2020-000164, with <italic><tp:taxon-name><tp:taxon-name-part taxon-name-part-type="genus" reg="Mikhtomia">Mikhtomia</tp:taxon-name-part><tp:taxon-name-part taxon-name-part-type="species" reg="gordejevii">gordejevii</tp:taxon-name-part></tp:taxon-name></italic>, <italic><tp:taxon-name><tp:taxon-name-part taxon-name-part-type="genus" reg="Candelaria">Candelaria</tp:taxon-name-part><tp:taxon-name-part taxon-name-part-type="species" reg="concolor">concolor</tp:taxon-name-part></tp:taxon-name></italic> (Dicks.) Arnold, <italic><tp:taxon-name><tp:taxon-name-part taxon-name-part-type="genus" reg="Phaeophyscia">Phaeophyscia</tp:taxon-name-part><tp:taxon-name-part taxon-name-part-type="species" reg="adiastola">adiastola</tp:taxon-name-part></tp:taxon-name></italic>, <tp:taxon-name><tp:taxon-name-part taxon-name-part-type="genus" reg="Porina">Porina</tp:taxon-name-part><tp:taxon-name-part taxon-name-part-type="uncertainty-rank">cf.</tp:taxon-name-part><tp:taxon-name-part taxon-name-part-type="species" reg="melanops">melanops</tp:taxon-name-part></tp:taxon-name>, <tp:taxon-name><tp:taxon-name-part taxon-name-part-type="genus" reg="Rinodina">Rinodina</tp:taxon-name-part><tp:taxon-name-part taxon-name-part-type="uncertainty-rank">cf.</tp:taxon-name-part><tp:taxon-name-part taxon-name-part-type="species" reg="subminuta">subminuta</tp:taxon-name-part></tp:taxon-name> (<abbrev xmlns:xlink="http://www.w3.org/1999/xlink" content-type="institution" xlink:title="Herbarium of the Baekdudaegan National Arboretum" id="ABBRID0E6HDI" xlink:type="simple">KBA</abbrev>-L-0000364); South Korea, Gyeonggi Province, Yangpyeong, Cheongun-myeon, Dowon-ri, a forested wetland, <named-content xmlns:xlink="http://www.w3.org/1999/xlink" content-type="dwc:verbatimCoordinates" xlink:type="simple"><named-content content-type="geo-json" specific-use="{&#34;type&#34;:&#34;Point&#34;,&#34;coordinates&#34;:[127.810000,37.542500]}" id="NCID0EHIDI" xlink:type="simple">37°32.55'N, 127°48.60'E</named-content></named-content>, 443 m alt., on bark of <italic><tp:taxon-name><tp:taxon-name-part taxon-name-part-type="genus" reg="Salix">Salix</tp:taxon-name-part><tp:taxon-name-part taxon-name-part-type="species" reg="pierotii">pierotii</tp:taxon-name-part></tp:taxon-name></italic>, 31 May 2021, B.G. Lee &amp; H.J. Lee 2021-000438, with <italic><tp:taxon-name><tp:taxon-name-part taxon-name-part-type="genus" reg="Lecidella">Lecidella</tp:taxon-name-part><tp:taxon-name-part taxon-name-part-type="species" reg="euphorea">euphorea</tp:taxon-name-part></tp:taxon-name></italic>, <italic><tp:taxon-name><tp:taxon-name-part taxon-name-part-type="genus" reg="Phaeophyscia">Phaeophyscia</tp:taxon-name-part><tp:taxon-name-part taxon-name-part-type="species" reg="adiastola">adiastola</tp:taxon-name-part></tp:taxon-name></italic>, <italic><tp:taxon-name><tp:taxon-name-part taxon-name-part-type="genus" reg="Rinodina">Rinodina</tp:taxon-name-part><tp:taxon-name-part taxon-name-part-type="species" reg="orientalis">orientalis</tp:taxon-name-part></tp:taxon-name></italic> (<abbrev xmlns:xlink="http://www.w3.org/1999/xlink" content-type="institution" xlink:title="Herbarium of the Baekdudaegan National Arboretum" id="ABBRID0EYJDI" xlink:type="simple">KBA</abbrev>-L-0001910; GenBank <ext-link xmlns:xlink="http://www.w3.org/1999/xlink" ext-link-type="gen" xlink:href="ON352609" xlink:type="simple">ON352609</ext-link> for <abbrev xmlns:xlink="http://www.w3.org/1999/xlink" xlink:title="internal transcribed spacer" id="ABBRID0ECKDI" xlink:type="simple">ITS</abbrev>); same locality, on bark of <italic><tp:taxon-name><tp:taxon-name-part taxon-name-part-type="genus" reg="Aralia">Aralia</tp:taxon-name-part><tp:taxon-name-part taxon-name-part-type="species" reg="elata">elata</tp:taxon-name-part></tp:taxon-name></italic> (Miq.) Seem., 31 May 2021, B.G. Lee &amp; H.J. Lee 2021-000440, with <italic><tp:taxon-name><tp:taxon-name-part taxon-name-part-type="genus" reg="Lecidella">Lecidella</tp:taxon-name-part><tp:taxon-name-part taxon-name-part-type="species" reg="euphorea">euphorea</tp:taxon-name-part></tp:taxon-name></italic>, <italic><tp:taxon-name><tp:taxon-name-part taxon-name-part-type="genus" reg="Phaeophyscia">Phaeophyscia</tp:taxon-name-part><tp:taxon-name-part taxon-name-part-type="species" reg="adiastola">adiastola</tp:taxon-name-part></tp:taxon-name></italic>, <italic><tp:taxon-name><tp:taxon-name-part taxon-name-part-type="genus" reg="Traponora">Traponora</tp:taxon-name-part><tp:taxon-name-part taxon-name-part-type="species" reg="varians">varians</tp:taxon-name-part></tp:taxon-name></italic> (<abbrev xmlns:xlink="http://www.w3.org/1999/xlink" content-type="institution" xlink:title="Herbarium of the Baekdudaegan National Arboretum" id="ABBRID0ESLDI" xlink:type="simple">KBA</abbrev>-L-0001912); same locality, on bark of <italic><tp:taxon-name><tp:taxon-name-part taxon-name-part-type="genus" reg="Aralia">Aralia</tp:taxon-name-part><tp:taxon-name-part taxon-name-part-type="species" reg="elata">elata</tp:taxon-name-part></tp:taxon-name></italic>, 31 May 2021, B.G. Lee &amp; H.J. Lee 2021-000441, with <italic><tp:taxon-name><tp:taxon-name-part taxon-name-part-type="genus" reg="Hyperphyscia">Hyperphyscia</tp:taxon-name-part><tp:taxon-name-part taxon-name-part-type="species" reg="adglutinata">adglutinata</tp:taxon-name-part></tp:taxon-name></italic> (Flörke) H. Mayrhofer &amp; Poelt, <italic><tp:taxon-name><tp:taxon-name-part taxon-name-part-type="genus" reg="Rinodina">Rinodina</tp:taxon-name-part><tp:taxon-name-part taxon-name-part-type="species" reg="orientalis">orientalis</tp:taxon-name-part></tp:taxon-name></italic> (<abbrev xmlns:xlink="http://www.w3.org/1999/xlink" content-type="institution" xlink:title="Herbarium of the Baekdudaegan National Arboretum" id="ABBRID0EYMDI" xlink:type="simple">KBA</abbrev>-L-0001913; GenBank <ext-link xmlns:xlink="http://www.w3.org/1999/xlink" ext-link-type="gen" xlink:href="ON352610" xlink:type="simple">ON352610</ext-link> for <abbrev xmlns:xlink="http://www.w3.org/1999/xlink" xlink:title="internal transcribed spacer" id="ABBRID0ECNDI" xlink:type="simple">ITS</abbrev>); same locality, on bark of <italic><tp:taxon-name><tp:taxon-name-part taxon-name-part-type="genus" reg="Aralia">Aralia</tp:taxon-name-part><tp:taxon-name-part taxon-name-part-type="species" reg="elata">elata</tp:taxon-name-part></tp:taxon-name></italic>, 31 May 2021, B.G. Lee &amp; H.J. Lee 2021-000442, with <italic><tp:taxon-name><tp:taxon-name-part taxon-name-part-type="genus" reg="Rinodina">Rinodina</tp:taxon-name-part><tp:taxon-name-part taxon-name-part-type="species" reg="orientalis">orientalis</tp:taxon-name-part></tp:taxon-name></italic>, <italic><tp:taxon-name><tp:taxon-name-part taxon-name-part-type="genus" reg="Traponora">Traponora</tp:taxon-name-part><tp:taxon-name-part taxon-name-part-type="species" reg="varians">varians</tp:taxon-name-part></tp:taxon-name></italic> (<abbrev xmlns:xlink="http://www.w3.org/1999/xlink" content-type="institution" xlink:title="Herbarium of the Baekdudaegan National Arboretum" id="ABBRID0EHODI" xlink:type="simple">KBA</abbrev>-L-0001914); same locality, on bark of <italic><tp:taxon-name><tp:taxon-name-part taxon-name-part-type="genus" reg="Aralia">Aralia</tp:taxon-name-part><tp:taxon-name-part taxon-name-part-type="species" reg="elata">elata</tp:taxon-name-part></tp:taxon-name></italic>, 31 May 2021, B.G. Lee &amp; H.J. Lee 2021-000443, with <italic><tp:taxon-name><tp:taxon-name-part taxon-name-part-type="genus" reg="Hyperphyscia">Hyperphyscia</tp:taxon-name-part><tp:taxon-name-part taxon-name-part-type="species" reg="adglutinata">adglutinata</tp:taxon-name-part></tp:taxon-name></italic>, <italic><tp:taxon-name><tp:taxon-name-part taxon-name-part-type="genus" reg="Rinodina">Rinodina</tp:taxon-name-part><tp:taxon-name-part taxon-name-part-type="species" reg="orientalis">orientalis</tp:taxon-name-part></tp:taxon-name></italic>, <italic><tp:taxon-name><tp:taxon-name-part taxon-name-part-type="genus" reg="Traponora">Traponora</tp:taxon-name-part><tp:taxon-name-part taxon-name-part-type="species" reg="varians">varians</tp:taxon-name-part></tp:taxon-name></italic> (<abbrev xmlns:xlink="http://www.w3.org/1999/xlink" content-type="institution" xlink:title="Herbarium of the Baekdudaegan National Arboretum" id="ABBRID0EYPDI" xlink:type="simple">KBA</abbrev>-L-0001915); same locality, on bark of <italic><tp:taxon-name><tp:taxon-name-part taxon-name-part-type="genus" reg="Aralia">Aralia</tp:taxon-name-part><tp:taxon-name-part taxon-name-part-type="species" reg="elata">elata</tp:taxon-name-part></tp:taxon-name></italic>, 31 May 2021, B.G. Lee &amp; H.J. Lee 2021-000444, with <italic><tp:taxon-name><tp:taxon-name-part taxon-name-part-type="genus" reg="Phaeophyscia">Phaeophyscia</tp:taxon-name-part><tp:taxon-name-part taxon-name-part-type="species" reg="adiastola">adiastola</tp:taxon-name-part></tp:taxon-name></italic>, <italic><tp:taxon-name><tp:taxon-name-part taxon-name-part-type="genus" reg="Phaeophyscia">P.</tp:taxon-name-part><tp:taxon-name-part taxon-name-part-type="species" reg="rubropulchra">rubropulchra</tp:taxon-name-part></tp:taxon-name></italic>, <italic><tp:taxon-name><tp:taxon-name-part taxon-name-part-type="genus" reg="Rinodina">Rinodina</tp:taxon-name-part><tp:taxon-name-part taxon-name-part-type="species" reg="orientalis">orientalis</tp:taxon-name-part></tp:taxon-name></italic> (<abbrev xmlns:xlink="http://www.w3.org/1999/xlink" content-type="institution" xlink:title="Herbarium of the Baekdudaegan National Arboretum" id="ABBRID0EJRDI" xlink:type="simple">KBA</abbrev>-L-0001916); same locality, on bark of <italic><tp:taxon-name><tp:taxon-name-part taxon-name-part-type="genus" reg="Aralia">Aralia</tp:taxon-name-part><tp:taxon-name-part taxon-name-part-type="species" reg="elata">elata</tp:taxon-name-part></tp:taxon-name></italic>, 31 May 2021, B.G. Lee &amp; H.J. Lee 2021-000445 (<abbrev xmlns:xlink="http://www.w3.org/1999/xlink" content-type="institution" xlink:title="Herbarium of the Baekdudaegan National Arboretum" id="ABBRID0EZRDI" xlink:type="simple">KBA</abbrev>-L-0001917).</p></tp:treatment-sec><tp:treatment-sec><!--Section generated to contain objects referenced in tp:taxon-treatment.--><fig id="F4" position="float" orientation="portrait"><object-id xmlns:xlink="http://www.w3.org/1999/xlink" content-type="doi" xlink:type="simple">10.3897/mycokeys.93.89283.figure4</object-id><object-id xmlns:xlink="http://www.w3.org/1999/xlink" content-type="arpha" xlink:type="simple">536069E2-BF73-5F52-A4D4-FDD591DF0336</object-id><label>Figure 4.</label><caption><p>Four new records of <italic><tp:taxon-name><tp:taxon-name-part taxon-name-part-type="genus" reg="Bacidia">B.</tp:taxon-name-part><tp:taxon-name-part taxon-name-part-type="species" reg="ekmaniana">ekmaniana</tp:taxon-name-part></tp:taxon-name></italic> (<abbrev xmlns:xlink="http://www.w3.org/1999/xlink" content-type="institution" xlink:title="Herbarium of the Baekdudaegan National Arboretum" id="ABBRID0EZ3BI" xlink:type="simple">KBA</abbrev>-L-0000412 for <bold>A–C</bold>), <italic><tp:taxon-name><tp:taxon-name-part taxon-name-part-type="genus" reg="Bacidia">B.</tp:taxon-name-part><tp:taxon-name-part taxon-name-part-type="species" reg="friesiana">friesiana</tp:taxon-name-part></tp:taxon-name></italic> (<abbrev xmlns:xlink="http://www.w3.org/1999/xlink" content-type="institution" xlink:title="Herbarium of the Baekdudaegan National Arboretum" id="ABBRID0EL4BI" xlink:type="simple">KBA</abbrev>-L-0001914 for <bold>D–F</bold>), <italic><tp:taxon-name><tp:taxon-name-part taxon-name-part-type="genus" reg="Bacidia">B.</tp:taxon-name-part><tp:taxon-name-part taxon-name-part-type="species" reg="heterochroa">heterochroa</tp:taxon-name-part></tp:taxon-name></italic> (<abbrev xmlns:xlink="http://www.w3.org/1999/xlink" content-type="institution" xlink:title="Herbarium of the Baekdudaegan National Arboretum" id="ABBRID0E44BI" xlink:type="simple">KBA</abbrev>-L-0000386 for <bold>G–I</bold>) and <italic><tp:taxon-name><tp:taxon-name-part taxon-name-part-type="genus" reg="Bacidia">B.</tp:taxon-name-part><tp:taxon-name-part taxon-name-part-type="species" reg="suffusa">suffusa</tp:taxon-name-part></tp:taxon-name></italic> (<abbrev xmlns:xlink="http://www.w3.org/1999/xlink" content-type="institution" xlink:title="Herbarium of the Baekdudaegan National Arboretum" id="ABBRID0EP5BI" xlink:type="simple">KBA</abbrev>-L-0000359 for <bold>J–L</bold>) in morphology <bold>A</bold> habitus and apothecia. Granular thallus with green-grey pigment and straw-coloured apothecia <bold>B–C</bold> apothecial section with colourless epihymenium, red-brown hypothecium, and pale excipulum <bold>D</bold> habitus and apothecia. Thallus pale grey with slightly brownish pigment and pale pink apothecia <bold>E, F</bold> apothecial section with greenish epihymenium <bold>G</bold> habitus and apothecia. Thallus pale yellowish-grey and black apothecia with red pigment <bold>H, I</bold> apothecial section and proper exciple with dark margin <bold>J</bold> habitus and apothecia. Thallus whitish pale grey and pruinose apothecia <bold>K, L</bold> apothecial section with radiating clusters of crystals, which produce pruina on surface. Scale bars: 500 μm (<bold>A, D, G, J</bold>); 100 μm (<bold>B, E, H, K</bold>); 50 μm (<bold>C, I, L</bold>); 20 μm (<bold>F</bold>).</p></caption><graphic xmlns:xlink="http://www.w3.org/1999/xlink" xlink:href="mycokeys-93-107-g004.jpg" position="float" orientation="portrait" xlink:type="simple" id="oo_759868.jpg"><uri content-type="original_file" xlink:type="simple">https://binary.pensoft.net/fig/759868</uri></graphic></fig><fig id="F2" position="float" orientation="portrait"><object-id xmlns:xlink="http://www.w3.org/1999/xlink" content-type="doi" xlink:type="simple">10.3897/mycokeys.93.89283.figure2</object-id><object-id xmlns:xlink="http://www.w3.org/1999/xlink" content-type="arpha" xlink:type="simple">5BADADDD-7891-5DED-867E-7D2EEBBA7E07</object-id><label>Figure 2.</label><caption><p>Phylogenetic relationships amongst available species in the genus <italic><tp:taxon-name><tp:taxon-name-part taxon-name-part-type="genus" reg="Bacidia">Bacidia</tp:taxon-name-part></tp:taxon-name></italic>, based on a Maximum Likelihood analysis of the dataset of <abbrev xmlns:xlink="http://www.w3.org/1999/xlink" xlink:title="internal transcribed spacer" id="ABBRID0EHTAI" xlink:type="simple">ITS</abbrev> sequences. The tree was rooted with the sequences of the genus <italic><tp:taxon-name><tp:taxon-name-part taxon-name-part-type="genus" reg="Biatora">Biatora</tp:taxon-name-part></tp:taxon-name></italic>, based on <xref ref-type="bibr" rid="B15">Gerasimova et al. (2018)</xref>. Maximum Likelihood bootstrap values ≥ 70% and posterior probabilities ≥ 95% are shown above internal branches. Branches with bootstrap values ≥ 90% are shown as thick lines. New sequences produced in this study are presented in bold. All species names are followed by the GenBank accession numbers.</p></caption><graphic xmlns:xlink="http://www.w3.org/1999/xlink" xlink:href="mycokeys-93-107-g002.jpg" position="float" orientation="portrait" xlink:type="simple" id="oo_759866.jpg"><uri content-type="original_file" xlink:type="simple">https://binary.pensoft.net/fig/759866</uri></graphic></fig></tp:treatment-sec><ref-list><ref id="B12"><mixed-citation xmlns:xlink="http://www.w3.org/1999/xlink" xlink:type="simple"><person-group><name name-style="western"><surname>Ekman</surname><given-names>S</given-names></name></person-group> (<year>1996</year>) <article-title>The corticolous and lignicolous species of <italic><tp:taxon-name><tp:taxon-name-part taxon-name-part-type="genus">Bacidia</tp:taxon-name-part></tp:taxon-name></italic> and <italic><tp:taxon-name><tp:taxon-name-part taxon-name-part-type="genus">Bacidina</tp:taxon-name-part></tp:taxon-name></italic> in North America.</article-title><source>Opera Botanica</source><volume>127</volume>: <fpage>1</fpage>–<lpage>148</lpage>.</mixed-citation></ref><ref id="B15"><mixed-citation xmlns:xlink="http://www.w3.org/1999/xlink" xlink:type="simple"><person-group><name name-style="western"><surname>Gerasimova</surname><given-names>JV</given-names></name><name name-style="western"><surname>Ezhkin</surname><given-names>AK</given-names></name><name name-style="western"><surname>Beck</surname><given-names>A</given-names></name></person-group> (<year>2018</year>) <article-title>Four new species of <italic><tp:taxon-name><tp:taxon-name-part taxon-name-part-type="genus">Bacidia</tp:taxon-name-part></tp:taxon-name></italic> s.s. (<tp:taxon-name><tp:taxon-name-part taxon-name-part-type="family">Ramalinaceae</tp:taxon-name-part></tp:taxon-name>, <tp:taxon-name><tp:taxon-name-part taxon-name-part-type="order">Lecanorales</tp:taxon-name-part></tp:taxon-name>) in the Russian Far East.</article-title><source>Lichenologist (London, England)</source><volume>50</volume>(<issue>6</issue>): <fpage>603</fpage>–<lpage>625</lpage>. <ext-link xlink:href="10.1017/S0024282918000397" ext-link-type="doi" xlink:type="simple">https://doi.org/10.1017/S0024282918000397</ext-link></mixed-citation></ref><ref id="B38"><mixed-citation xmlns:xlink="http://www.w3.org/1999/xlink" xlink:type="simple"><person-group><name name-style="western"><surname>Smith</surname><given-names>CW</given-names></name><name name-style="western"><surname>Aptroot</surname><given-names>A</given-names></name><name name-style="western"><surname>Coppins</surname><given-names>BJ</given-names></name><name name-style="western"><surname>Fletcher</surname><given-names>A</given-names></name><name name-style="western"><surname>Gilbert</surname><given-names>OL</given-names></name><name name-style="western"><surname>James</surname><given-names>PW</given-names></name><name name-style="western"><surname>Wolseley</surname><given-names>PA</given-names></name></person-group> (<year>2009</year>) The lichens of Great Britain and Ireland. The British Lichen Society, London.</mixed-citation></ref></ref-list></tp:taxon-treatment>
