# Supplementary material for: ﻿A new species and four new records of Bacidia (Lecanorales, Ramalinaceae) from South Korea, with a key to Korean species
Source: MycoKeys. 2022 Oct 19;93:107–30. doi: 10.3897/mycokeys.93.89283 (PMC9836499; doi:10.3897/mycokeys.93.89283)
Supplement: XML Treatment for Bacidia heterochroa [file mycokeys.93.89283-treatment4.xml]

<!DOCTYPE tp:taxon-treatment
  PUBLIC "-//TaxonX//DTD Taxonomic Treatment Publishing DTD v0 20100105//EN" "tax-treatment-NSO.dtd">
<tp:taxon-treatment xmlns:tp="http://www.plazi.org/taxpub"><tp:treatment-meta><kwd-group><label>Taxon classification</label><kwd>
                <named-content content-type="kingdom">Fungi</named-content>
              </kwd><kwd>
                <named-content content-type="order">Lecanorales</named-content>
              </kwd><kwd>
                <named-content content-type="family">Ramalinaceae</named-content>
              </kwd></kwd-group><mixed-citation publication-type="journal"><person-group><name><surname>Lee</surname><given-names>Beeyoung Gun</given-names></name><name><surname>Hur</surname><given-names>Jae-Seoun</given-names></name></person-group><article-title>﻿A new species and four new records of <italic><tp:taxon-name><tp:taxon-name-part taxon-name-part-type="genus" reg="Bacidia">Bacidia</tp:taxon-name-part></tp:taxon-name></italic> (<tp:taxon-name><tp:taxon-name-part taxon-name-part-type="order">Lecanorales</tp:taxon-name-part></tp:taxon-name>, <tp:taxon-name><tp:taxon-name-part taxon-name-part-type="family">Ramalinaceae</tp:taxon-name-part></tp:taxon-name>) from South Korea, with a key to Korean species</article-title><source>MycoKeys</source><day>19</day><month>10</month><year>2022</year><volume>93</volume><fpage>107</fpage><lpage>130</lpage><pub-id pub-id-type="doi">10.3897/mycokeys.93.89283</pub-id></mixed-citation></tp:treatment-meta><tp:nomenclature><label>﻿</label><tp:taxon-name>
              <object-id xmlns:xlink="http://www.w3.org/1999/xlink" content-type="arpha" xlink:type="simple">ACCF9C98-EE5A-5D83-8A10-71E9ED3D598A</object-id>
              <tp:taxon-name-part taxon-name-part-type="genus" reg="Bacidia">Bacidia</tp:taxon-name-part>
              <tp:taxon-name-part taxon-name-part-type="species" reg="heterochroa">heterochroa</tp:taxon-name-part>
            </tp:taxon-name><tp:taxon-authority>(Müll. Arg.) Zahlbr., Cat. Lich. Univers. 4: 204 (1926) [1927]</tp:taxon-authority><xref ref-type="fig" rid="F4">Fig. 4</xref></tp:nomenclature><tp:treatment-sec sec-type="description" id="SECID0EHTDI"><title>Description.</title><p>Thallus corticolous, crustose, continuous, wrinkled, or warted, pale yellowish-grey, margin indeterminate or determinate. Prothallus generally not present or locally present as blackish bordering a different lichen.</p><p>Apothecia flat, marginate, without pruina, 0.2–0.6 mm diam. (mean = 0.33, <abbrev xmlns:xlink="http://www.w3.org/1999/xlink" xlink:title="standard deviation" id="ABBRID0ERTDI" xlink:type="simple">SD</abbrev> = 0.11, n = 72). Disc lecideine, without thalline exciple, blackish or reddish-black. Proper exciple hyaline with pale brown pigment dispersed, pigment slightly thicker close to hymenium, 80–100 μm wide laterally. Epihymenium brown to dark brown, ca. 10 μm high. Hymenium hyaline, 80–95 μm high. Hypothecium hyaline, 80–120 μm high, with a little pale yellow pigment. Crystals or oil droplets absent. Asci narrowly clavate to cylindrical, 8-spored, 42–48 × 12–13 μm (n = 3). Ascospores acicular to filiform, 9- or 10-septate, 36–67 × 2.5–4 μm (n = 11). Pycnidia not detected.</p></tp:treatment-sec><tp:treatment-sec sec-type="chemistry" id="SECID0EVTDI"><title>Chemistry.</title><p>Epihymenium K+ purple or intensifying, extending to excipular rim. No lichen substance was detected by <abbrev xmlns:xlink="http://www.w3.org/1999/xlink" xlink:title="Thin-layer chromatography" id="ABBRID0E2TDI" xlink:type="simple">TLC</abbrev>.</p></tp:treatment-sec><tp:treatment-sec sec-type="notes" id="SECID0E6TDI"><title>Notes.</title><p><italic><tp:taxon-name><tp:taxon-name-part taxon-name-part-type="genus" reg="Bacidia">Bacidia</tp:taxon-name-part><tp:taxon-name-part taxon-name-part-type="species" reg="heterochroa">heterochroa</tp:taxon-name-part></tp:taxon-name></italic> is the most similar to <italic><tp:taxon-name><tp:taxon-name-part taxon-name-part-type="genus" reg="Bacidia">B.</tp:taxon-name-part><tp:taxon-name-part taxon-name-part-type="species" reg="laurocerasi">laurocerasi</tp:taxon-name-part></tp:taxon-name></italic> (Delise ex Duby) Zahlbr. in having smooth thallus without granules, absence of crystals in exciple, epihymenium without green pigments, pale to colourless hypothecium, K+ purple in apothecial section and narrow ascospores less than 4 μm wide amongst corticolous species. However, <italic><tp:taxon-name><tp:taxon-name-part taxon-name-part-type="genus" reg="Bacidia">B.</tp:taxon-name-part><tp:taxon-name-part taxon-name-part-type="species" reg="heterochroa">heterochroa</tp:taxon-name-part></tp:taxon-name></italic> differs from <italic><tp:taxon-name><tp:taxon-name-part taxon-name-part-type="genus" reg="Bacidia">B.</tp:taxon-name-part><tp:taxon-name-part taxon-name-part-type="species" reg="laurocerasi">laurocerasi</tp:taxon-name-part></tp:taxon-name></italic> by distinctly brown-pigmented paraphysial tips, less than 16-septate ascospores which are shorter but wider (less than 80 μm long but over 3.5 μm wide) and substrate preference to deciduous trees or shrubs (<xref ref-type="bibr" rid="B12">Ekman 1996</xref>; <xref ref-type="bibr" rid="B9">Brodo 2016</xref>; also see the key couplet 21).</p><p>Phylogenetic analysis resulted in <italic><tp:taxon-name><tp:taxon-name-part taxon-name-part-type="genus" reg="Bacidia">B.</tp:taxon-name-part><tp:taxon-name-part taxon-name-part-type="species" reg="heterochroa">heterochroa</tp:taxon-name-part></tp:taxon-name></italic> of Korea (<ext-link xmlns:xlink="http://www.w3.org/1999/xlink" ext-link-type="gen" xlink:href="ON352606" xlink:type="simple">ON352606</ext-link>, <ext-link xmlns:xlink="http://www.w3.org/1999/xlink" ext-link-type="gen" xlink:href="ON352612" xlink:type="simple">ON352612</ext-link> and <ext-link xmlns:xlink="http://www.w3.org/1999/xlink" ext-link-type="gen" xlink:href="ON352613" xlink:type="simple">ON352613</ext-link>) being nested in a sister clade to <italic><tp:taxon-name><tp:taxon-name-part taxon-name-part-type="genus" reg="Bacidia">B.</tp:taxon-name-part><tp:taxon-name-part taxon-name-part-type="species" reg="laurocerasi">laurocerasi</tp:taxon-name-part></tp:taxon-name></italic>, supported by a bootstrap value of 75 without a posterior probability as the Maximum Likelihood analysis did not match with the Bayesian Inference for the clade. The sequences of <italic><tp:taxon-name><tp:taxon-name-part taxon-name-part-type="genus" reg="Bacidia">B.</tp:taxon-name-part><tp:taxon-name-part taxon-name-part-type="species" reg="heterochroa">heterochroa</tp:taxon-name-part></tp:taxon-name></italic> were not compared with previous records due to the lack of data (Fig. <xref ref-type="fig" rid="F2">2</xref>). <italic><tp:taxon-name><tp:taxon-name-part taxon-name-part-type="genus" reg="Bacidia">Bacidia</tp:taxon-name-part><tp:taxon-name-part taxon-name-part-type="species" reg="heterochroa">heterochroa</tp:taxon-name-part></tp:taxon-name></italic> was previously reported from Thailand in Asia (<xref ref-type="bibr" rid="B5">Aptroot et al. 2007</xref>) and this is a new record to northeastern Asia.</p></tp:treatment-sec><tp:treatment-sec sec-type="material" id="SECID0E5XDI"><title>Specimens examined.</title><p>South Korea, Gangwon Province, Yanggu, Nam-myeon, Dumu-ri, a forested wetland, <named-content xmlns:xlink="http://www.w3.org/1999/xlink" content-type="dwc:verbatimCoordinates" xlink:type="simple"><named-content content-type="geo-json" specific-use="{&#34;type&#34;:&#34;Point&#34;,&#34;coordinates&#34;:[128.085667,38.035333]}" id="NCID0EHYDI" xlink:type="simple">38°02.12'N, 128°05.14'E</named-content></named-content>, 421 m alt., on bark of <italic><tp:taxon-name><tp:taxon-name-part taxon-name-part-type="genus" reg="Salix">Salix</tp:taxon-name-part><tp:taxon-name-part taxon-name-part-type="species" reg="koriyanagi">koriyanagi</tp:taxon-name-part></tp:taxon-name></italic> Kimura ex Goerz, 28 April 2020, B.G. Lee 2020-000186 (<abbrev xmlns:xlink="http://www.w3.org/1999/xlink" content-type="institution" xlink:title="Herbarium of the Baekdudaegan National Arboretum" id="ABBRID0EXYDI" xlink:type="simple">KBA</abbrev>-L-0000386; GenBank <ext-link xmlns:xlink="http://www.w3.org/1999/xlink" ext-link-type="gen" xlink:href="ON352606" xlink:type="simple">ON352606</ext-link> for <abbrev xmlns:xlink="http://www.w3.org/1999/xlink" xlink:title="internal transcribed spacer" id="ABBRID0EBZDI" xlink:type="simple">ITS</abbrev>); South Korea, South Jeolla Province, Damyang, Changpyeong-myeon, Oedong-ri, a forested wetland, <named-content xmlns:xlink="http://www.w3.org/1999/xlink" content-type="dwc:verbatimCoordinates" xlink:type="simple"><named-content content-type="geo-json" specific-use="{&#34;type&#34;:&#34;Point&#34;,&#34;coordinates&#34;:[127.014667,35.200000]}" id="NCID0EIZDI" xlink:type="simple">35°12.00'N, 127°00.88'E</named-content></named-content>, 338 m alt., on bark of <italic><tp:taxon-name><tp:taxon-name-part taxon-name-part-type="genus" reg="Fraxinus">Fraxinus</tp:taxon-name-part><tp:taxon-name-part taxon-name-part-type="species" reg="rhynchophylla">rhynchophylla</tp:taxon-name-part></tp:taxon-name></italic> Hance, 12 May 2021, B.G. Lee &amp; D.Y. Kim 2021-000214 (<abbrev xmlns:xlink="http://www.w3.org/1999/xlink" content-type="institution" xlink:title="Herbarium of the Baekdudaegan National Arboretum" id="ABBRID0EYZDI" xlink:type="simple">KBA</abbrev>-L-0001686); South Korea, Gangwon Province, Jeongseon, Imgye-myeon, Gamok-ri, a forested wetland, <named-content xmlns:xlink="http://www.w3.org/1999/xlink" content-type="dwc:verbatimCoordinates" xlink:type="simple"><named-content content-type="geo-json" specific-use="{&#34;type&#34;:&#34;Point&#34;,&#34;coordinates&#34;:[128.962000,37.541167]}" id="NCID0EA1DI" xlink:type="simple">37°32.47'N, 128°57.72'E</named-content></named-content>, 760 m alt., on bark of <tp:taxon-name><tp:taxon-name-part taxon-name-part-type="genus" reg="Acer">Acer</tp:taxon-name-part><tp:taxon-name-part taxon-name-part-type="species" reg="tartaricum">tartaricum</tp:taxon-name-part><tp:taxon-name-part taxon-name-part-type="infraspecific-rank">subsp.</tp:taxon-name-part><tp:taxon-name-part taxon-name-part-type="subspecies" reg="ginnala">ginnala</tp:taxon-name-part></tp:taxon-name> (Maxim.) Wesm., 17 June 2021, B.G. Lee &amp; H.J. Lee 2021-001241, with <italic><tp:taxon-name><tp:taxon-name-part taxon-name-part-type="genus" reg="Lecanora">Lecanora</tp:taxon-name-part><tp:taxon-name-part taxon-name-part-type="species" reg="chionocarpa">chionocarpa</tp:taxon-name-part></tp:taxon-name></italic> Hue (<abbrev xmlns:xlink="http://www.w3.org/1999/xlink" content-type="institution" xlink:title="Herbarium of the Baekdudaegan National Arboretum" id="ABBRID0EB2DI" xlink:type="simple">KBA</abbrev>-L-0002713); same locality, on bark of <tp:taxon-name><tp:taxon-name-part taxon-name-part-type="genus" reg="Acer">Acer</tp:taxon-name-part><tp:taxon-name-part taxon-name-part-type="species" reg="tartaricum">tartaricum</tp:taxon-name-part><tp:taxon-name-part taxon-name-part-type="infraspecific-rank">subsp.</tp:taxon-name-part><tp:taxon-name-part taxon-name-part-type="subspecies" reg="ginnala">ginnala</tp:taxon-name-part></tp:taxon-name>, 17 June 2021, B.G. Lee &amp; H.J. Lee 2021-001242, with <italic><tp:taxon-name><tp:taxon-name-part taxon-name-part-type="genus" reg="Phaeophyscia">Phaeophyscia</tp:taxon-name-part><tp:taxon-name-part taxon-name-part-type="species" reg="adiastola">adiastola</tp:taxon-name-part></tp:taxon-name></italic> (<abbrev xmlns:xlink="http://www.w3.org/1999/xlink" content-type="institution" xlink:title="Herbarium of the Baekdudaegan National Arboretum" id="ABBRID0EC3DI" xlink:type="simple">KBA</abbrev>-L-0002714); same locality, on bark of <tp:taxon-name><tp:taxon-name-part taxon-name-part-type="genus" reg="Acer">Acer</tp:taxon-name-part><tp:taxon-name-part taxon-name-part-type="species" reg="tartaricum">tartaricum</tp:taxon-name-part><tp:taxon-name-part taxon-name-part-type="infraspecific-rank">subsp.</tp:taxon-name-part><tp:taxon-name-part taxon-name-part-type="subspecies" reg="ginnala">ginnala</tp:taxon-name-part></tp:taxon-name>, 17 June 2021, B.G. Lee &amp; H.J. Lee 2021-001255, with <italic><tp:taxon-name><tp:taxon-name-part taxon-name-part-type="genus" reg="Opeltia">Opeltia</tp:taxon-name-part><tp:taxon-name-part taxon-name-part-type="species" reg="flavorubescens">flavorubescens</tp:taxon-name-part></tp:taxon-name></italic>, <italic><tp:taxon-name><tp:taxon-name-part taxon-name-part-type="genus" reg="Phaeophyscia">Phaeophyscia</tp:taxon-name-part><tp:taxon-name-part taxon-name-part-type="species" reg="adiastola">adiastola</tp:taxon-name-part></tp:taxon-name></italic> (<abbrev xmlns:xlink="http://www.w3.org/1999/xlink" content-type="institution" xlink:title="Herbarium of the Baekdudaegan National Arboretum" id="ABBRID0EO4DI" xlink:type="simple">KBA</abbrev>-L-0002727; GenBank <ext-link xmlns:xlink="http://www.w3.org/1999/xlink" ext-link-type="gen" xlink:href="ON352612" xlink:type="simple">ON352612</ext-link> for <abbrev xmlns:xlink="http://www.w3.org/1999/xlink" xlink:title="internal transcribed spacer" id="ABBRID0EY4DI" xlink:type="simple">ITS</abbrev>); same locality, on bark of <tp:taxon-name><tp:taxon-name-part taxon-name-part-type="genus" reg="Acer">Acer</tp:taxon-name-part><tp:taxon-name-part taxon-name-part-type="species" reg="tartaricum">tartaricum</tp:taxon-name-part><tp:taxon-name-part taxon-name-part-type="infraspecific-rank">subsp.</tp:taxon-name-part><tp:taxon-name-part taxon-name-part-type="subspecies" reg="ginnala">ginnala</tp:taxon-name-part></tp:taxon-name>, 17 June 2021, B.G. Lee &amp; H.J. Lee 2021-001257, with <italic><tp:taxon-name><tp:taxon-name-part taxon-name-part-type="genus" reg="Hyperphyscia">Hyperphyscia</tp:taxon-name-part><tp:taxon-name-part taxon-name-part-type="species" reg="adglutinata">adglutinata</tp:taxon-name-part></tp:taxon-name></italic>, <italic><tp:taxon-name><tp:taxon-name-part taxon-name-part-type="genus" reg="Lecidella">Lecidella</tp:taxon-name-part><tp:taxon-name-part taxon-name-part-type="species" reg="euphorea">euphorea</tp:taxon-name-part></tp:taxon-name></italic> (<abbrev xmlns:xlink="http://www.w3.org/1999/xlink" content-type="institution" xlink:title="Herbarium of the Baekdudaegan National Arboretum" id="ABBRID0ED6DI" xlink:type="simple">KBA</abbrev>-L-0002729); same locality, on bark of <tp:taxon-name><tp:taxon-name-part taxon-name-part-type="genus" reg="Acer">Acer</tp:taxon-name-part><tp:taxon-name-part taxon-name-part-type="species" reg="tartaricum">tartaricum</tp:taxon-name-part><tp:taxon-name-part taxon-name-part-type="infraspecific-rank">subsp.</tp:taxon-name-part><tp:taxon-name-part taxon-name-part-type="subspecies" reg="ginnala">ginnala</tp:taxon-name-part></tp:taxon-name>, 17 June 2021, B.G. Lee &amp; H.J. Lee 2021-001262, with <italic><tp:taxon-name><tp:taxon-name-part taxon-name-part-type="genus" reg="Lecidella">Lecidella</tp:taxon-name-part><tp:taxon-name-part taxon-name-part-type="species" reg="euphorea">euphorea</tp:taxon-name-part></tp:taxon-name></italic>, <italic><tp:taxon-name><tp:taxon-name-part taxon-name-part-type="genus" reg="Phaeophyscia">Phaeophyscia</tp:taxon-name-part><tp:taxon-name-part taxon-name-part-type="species" reg="adiastola">adiastola</tp:taxon-name-part></tp:taxon-name></italic>, <italic><tp:taxon-name><tp:taxon-name-part taxon-name-part-type="genus" reg="Rinodina">Rinodina</tp:taxon-name-part><tp:taxon-name-part taxon-name-part-type="species" reg="orientalis">orientalis</tp:taxon-name-part></tp:taxon-name></italic> (<abbrev xmlns:xlink="http://www.w3.org/1999/xlink" content-type="institution" xlink:title="Herbarium of the Baekdudaegan National Arboretum" id="ABBRID0E2AAK" xlink:type="simple">KBA</abbrev>-L-0002734; GenBank <ext-link xmlns:xlink="http://www.w3.org/1999/xlink" ext-link-type="gen" xlink:href="ON352613" xlink:type="simple">ON352613</ext-link> for <abbrev xmlns:xlink="http://www.w3.org/1999/xlink" xlink:title="internal transcribed spacer" id="ABBRID0EFBAK" xlink:type="simple">ITS</abbrev>); same locality, on bark of <tp:taxon-name><tp:taxon-name-part taxon-name-part-type="genus" reg="Acer">Acer</tp:taxon-name-part><tp:taxon-name-part taxon-name-part-type="species" reg="tartaricum">tartaricum</tp:taxon-name-part><tp:taxon-name-part taxon-name-part-type="infraspecific-rank">subsp.</tp:taxon-name-part><tp:taxon-name-part taxon-name-part-type="subspecies" reg="ginnala">ginnala</tp:taxon-name-part></tp:taxon-name>, 17 June 2021, B.G. Lee &amp; H.J. Lee 2021-001263, with <italic><tp:taxon-name><tp:taxon-name-part taxon-name-part-type="genus" reg="Opeltia">Opeltia</tp:taxon-name-part><tp:taxon-name-part taxon-name-part-type="species" reg="flavorubescens">flavorubescens</tp:taxon-name-part></tp:taxon-name></italic>, <italic><tp:taxon-name><tp:taxon-name-part taxon-name-part-type="genus" reg="Phaeophyscia">Phaeophyscia</tp:taxon-name-part><tp:taxon-name-part taxon-name-part-type="species" reg="adiastola">adiastola</tp:taxon-name-part></tp:taxon-name></italic>, <italic><tp:taxon-name><tp:taxon-name-part taxon-name-part-type="genus" reg="Rinodina">Rinodina</tp:taxon-name-part><tp:taxon-name-part taxon-name-part-type="species" reg="orientalis">orientalis</tp:taxon-name-part></tp:taxon-name></italic> (<abbrev xmlns:xlink="http://www.w3.org/1999/xlink" content-type="institution" xlink:title="Herbarium of the Baekdudaegan National Arboretum" id="ABBRID0E2CAK" xlink:type="simple">KBA</abbrev>-L-0002735); same locality, on bark of <tp:taxon-name><tp:taxon-name-part taxon-name-part-type="genus" reg="Acer">Acer</tp:taxon-name-part><tp:taxon-name-part taxon-name-part-type="species" reg="tartaricum">tartaricum</tp:taxon-name-part><tp:taxon-name-part taxon-name-part-type="infraspecific-rank">subsp.</tp:taxon-name-part><tp:taxon-name-part taxon-name-part-type="subspecies" reg="ginnala">ginnala</tp:taxon-name-part></tp:taxon-name>, 17 June 2021, B.G. Lee &amp; H.J. Lee 2021-001267, with <italic><tp:taxon-name><tp:taxon-name-part taxon-name-part-type="genus" reg="Lecidella">Lecidella</tp:taxon-name-part><tp:taxon-name-part taxon-name-part-type="species" reg="euphorea">euphorea</tp:taxon-name-part></tp:taxon-name></italic>, <italic><tp:taxon-name><tp:taxon-name-part taxon-name-part-type="genus" reg="Porina">Porina</tp:taxon-name-part><tp:taxon-name-part taxon-name-part-type="species" reg="hirsuta">hirsuta</tp:taxon-name-part></tp:taxon-name></italic>, <italic><tp:taxon-name><tp:taxon-name-part taxon-name-part-type="genus" reg="Rinodina">Rinodina</tp:taxon-name-part><tp:taxon-name-part taxon-name-part-type="species" reg="orientalis">orientalis</tp:taxon-name-part></tp:taxon-name></italic>, <italic><tp:taxon-name><tp:taxon-name-part taxon-name-part-type="genus" reg="Straminella">Straminella</tp:taxon-name-part><tp:taxon-name-part taxon-name-part-type="species" reg="varia">varia</tp:taxon-name-part></tp:taxon-name></italic> (<abbrev xmlns:xlink="http://www.w3.org/1999/xlink" content-type="institution" xlink:title="Herbarium of the Baekdudaegan National Arboretum" id="ABBRID0E4EAK" xlink:type="simple">KBA</abbrev>-L-0002739); same locality, on bark of <tp:taxon-name><tp:taxon-name-part taxon-name-part-type="genus" reg="Acer">Acer</tp:taxon-name-part><tp:taxon-name-part taxon-name-part-type="species" reg="tartaricum">tartaricum</tp:taxon-name-part><tp:taxon-name-part taxon-name-part-type="infraspecific-rank">subsp.</tp:taxon-name-part><tp:taxon-name-part taxon-name-part-type="subspecies" reg="ginnala">ginnala</tp:taxon-name-part></tp:taxon-name>, 17 June 2021, B.G. Lee &amp; H.J. Lee 2021-001269, with <italic><tp:taxon-name><tp:taxon-name-part taxon-name-part-type="genus" reg="Lecidella">Lecidella</tp:taxon-name-part><tp:taxon-name-part taxon-name-part-type="species" reg="euphorea">euphorea</tp:taxon-name-part></tp:taxon-name></italic>, <italic><tp:taxon-name><tp:taxon-name-part taxon-name-part-type="genus" reg="Opeltia">Opeltia</tp:taxon-name-part><tp:taxon-name-part taxon-name-part-type="species" reg="flavorubescens">flavorubescens</tp:taxon-name-part></tp:taxon-name></italic>, <italic><tp:taxon-name><tp:taxon-name-part taxon-name-part-type="genus" reg="Phaeophyscia">Phaeophyscia</tp:taxon-name-part><tp:taxon-name-part taxon-name-part-type="species" reg="rubropulchra">rubropulchra</tp:taxon-name-part></tp:taxon-name></italic>, <italic><tp:taxon-name><tp:taxon-name-part taxon-name-part-type="genus" reg="Rinodina">Rinodina</tp:taxon-name-part><tp:taxon-name-part taxon-name-part-type="species" reg="orientalis">orientalis</tp:taxon-name-part></tp:taxon-name></italic> (<abbrev xmlns:xlink="http://www.w3.org/1999/xlink" content-type="institution" xlink:title="Herbarium of the Baekdudaegan National Arboretum" id="ABBRID0E6GAK" xlink:type="simple">KBA</abbrev>-L-0002741).</p></tp:treatment-sec><tp:treatment-sec><!--Section generated to contain objects referenced in tp:taxon-treatment.--><fig id="F4" position="float" orientation="portrait"><object-id xmlns:xlink="http://www.w3.org/1999/xlink" content-type="doi" xlink:type="simple">10.3897/mycokeys.93.89283.figure4</object-id><object-id xmlns:xlink="http://www.w3.org/1999/xlink" content-type="arpha" xlink:type="simple">536069E2-BF73-5F52-A4D4-FDD591DF0336</object-id><label>Figure 4.</label><caption><p>Four new records of <italic><tp:taxon-name><tp:taxon-name-part taxon-name-part-type="genus" reg="Bacidia">B.</tp:taxon-name-part><tp:taxon-name-part taxon-name-part-type="species" reg="ekmaniana">ekmaniana</tp:taxon-name-part></tp:taxon-name></italic> (<abbrev xmlns:xlink="http://www.w3.org/1999/xlink" content-type="institution" xlink:title="Herbarium of the Baekdudaegan National Arboretum" id="ABBRID0EZ3BI" xlink:type="simple">KBA</abbrev>-L-0000412 for <bold>A–C</bold>), <italic><tp:taxon-name><tp:taxon-name-part taxon-name-part-type="genus" reg="Bacidia">B.</tp:taxon-name-part><tp:taxon-name-part taxon-name-part-type="species" reg="friesiana">friesiana</tp:taxon-name-part></tp:taxon-name></italic> (<abbrev xmlns:xlink="http://www.w3.org/1999/xlink" content-type="institution" xlink:title="Herbarium of the Baekdudaegan National Arboretum" id="ABBRID0EL4BI" xlink:type="simple">KBA</abbrev>-L-0001914 for <bold>D–F</bold>), <italic><tp:taxon-name><tp:taxon-name-part taxon-name-part-type="genus" reg="Bacidia">B.</tp:taxon-name-part><tp:taxon-name-part taxon-name-part-type="species" reg="heterochroa">heterochroa</tp:taxon-name-part></tp:taxon-name></italic> (<abbrev xmlns:xlink="http://www.w3.org/1999/xlink" content-type="institution" xlink:title="Herbarium of the Baekdudaegan National Arboretum" id="ABBRID0E44BI" xlink:type="simple">KBA</abbrev>-L-0000386 for <bold>G–I</bold>) and <italic><tp:taxon-name><tp:taxon-name-part taxon-name-part-type="genus" reg="Bacidia">B.</tp:taxon-name-part><tp:taxon-name-part taxon-name-part-type="species" reg="suffusa">suffusa</tp:taxon-name-part></tp:taxon-name></italic> (<abbrev xmlns:xlink="http://www.w3.org/1999/xlink" content-type="institution" xlink:title="Herbarium of the Baekdudaegan National Arboretum" id="ABBRID0EP5BI" xlink:type="simple">KBA</abbrev>-L-0000359 for <bold>J–L</bold>) in morphology <bold>A</bold> habitus and apothecia. Granular thallus with green-grey pigment and straw-coloured apothecia <bold>B–C</bold> apothecial section with colourless epihymenium, red-brown hypothecium, and pale excipulum <bold>D</bold> habitus and apothecia. Thallus pale grey with slightly brownish pigment and pale pink apothecia <bold>E, F</bold> apothecial section with greenish epihymenium <bold>G</bold> habitus and apothecia. Thallus pale yellowish-grey and black apothecia with red pigment <bold>H, I</bold> apothecial section and proper exciple with dark margin <bold>J</bold> habitus and apothecia. Thallus whitish pale grey and pruinose apothecia <bold>K, L</bold> apothecial section with radiating clusters of crystals, which produce pruina on surface. Scale bars: 500 μm (<bold>A, D, G, J</bold>); 100 μm (<bold>B, E, H, K</bold>); 50 μm (<bold>C, I, L</bold>); 20 μm (<bold>F</bold>).</p></caption><graphic xmlns:xlink="http://www.w3.org/1999/xlink" xlink:href="mycokeys-93-107-g004.jpg" position="float" orientation="portrait" xlink:type="simple" id="oo_759868.jpg"><uri content-type="original_file" xlink:type="simple">https://binary.pensoft.net/fig/759868</uri></graphic></fig><fig id="F2" position="float" orientation="portrait"><object-id xmlns:xlink="http://www.w3.org/1999/xlink" content-type="doi" xlink:type="simple">10.3897/mycokeys.93.89283.figure2</object-id><object-id xmlns:xlink="http://www.w3.org/1999/xlink" content-type="arpha" xlink:type="simple">5BADADDD-7891-5DED-867E-7D2EEBBA7E07</object-id><label>Figure 2.</label><caption><p>Phylogenetic relationships amongst available species in the genus <italic><tp:taxon-name><tp:taxon-name-part taxon-name-part-type="genus" reg="Bacidia">Bacidia</tp:taxon-name-part></tp:taxon-name></italic>, based on a Maximum Likelihood analysis of the dataset of <abbrev xmlns:xlink="http://www.w3.org/1999/xlink" xlink:title="internal transcribed spacer" id="ABBRID0EHTAI" xlink:type="simple">ITS</abbrev> sequences. The tree was rooted with the sequences of the genus <italic><tp:taxon-name><tp:taxon-name-part taxon-name-part-type="genus" reg="Biatora">Biatora</tp:taxon-name-part></tp:taxon-name></italic>, based on <xref ref-type="bibr" rid="B15">Gerasimova et al. (2018)</xref>. Maximum Likelihood bootstrap values ≥ 70% and posterior probabilities ≥ 95% are shown above internal branches. Branches with bootstrap values ≥ 90% are shown as thick lines. New sequences produced in this study are presented in bold. All species names are followed by the GenBank accession numbers.</p></caption><graphic xmlns:xlink="http://www.w3.org/1999/xlink" xlink:href="mycokeys-93-107-g002.jpg" position="float" orientation="portrait" xlink:type="simple" id="oo_759866.jpg"><uri content-type="original_file" xlink:type="simple">https://binary.pensoft.net/fig/759866</uri></graphic></fig></tp:treatment-sec><ref-list><ref id="B12"><mixed-citation xmlns:xlink="http://www.w3.org/1999/xlink" xlink:type="simple"><person-group><name name-style="western"><surname>Ekman</surname><given-names>S</given-names></name></person-group> (<year>1996</year>) <article-title>The corticolous and lignicolous species of <italic><tp:taxon-name><tp:taxon-name-part taxon-name-part-type="genus">Bacidia</tp:taxon-name-part></tp:taxon-name></italic> and <italic><tp:taxon-name><tp:taxon-name-part taxon-name-part-type="genus">Bacidina</tp:taxon-name-part></tp:taxon-name></italic> in North America.</article-title><source>Opera Botanica</source><volume>127</volume>: <fpage>1</fpage>–<lpage>148</lpage>.</mixed-citation></ref><ref id="B9"><mixed-citation xmlns:xlink="http://www.w3.org/1999/xlink" xlink:type="simple"><person-group><name name-style="western"><surname>Brodo</surname><given-names>IM</given-names></name></person-group> (<year>2016</year>) Keys to Lichens of North America: Revised and Expanded. Yale University Press, New Haven and London.</mixed-citation></ref><ref id="B15"><mixed-citation xmlns:xlink="http://www.w3.org/1999/xlink" xlink:type="simple"><person-group><name name-style="western"><surname>Gerasimova</surname><given-names>JV</given-names></name><name name-style="western"><surname>Ezhkin</surname><given-names>AK</given-names></name><name name-style="western"><surname>Beck</surname><given-names>A</given-names></name></person-group> (<year>2018</year>) <article-title>Four new species of <italic><tp:taxon-name><tp:taxon-name-part taxon-name-part-type="genus">Bacidia</tp:taxon-name-part></tp:taxon-name></italic> s.s. (<tp:taxon-name><tp:taxon-name-part taxon-name-part-type="family">Ramalinaceae</tp:taxon-name-part></tp:taxon-name>, <tp:taxon-name><tp:taxon-name-part taxon-name-part-type="order">Lecanorales</tp:taxon-name-part></tp:taxon-name>) in the Russian Far East.</article-title><source>Lichenologist (London, England)</source><volume>50</volume>(<issue>6</issue>): <fpage>603</fpage>–<lpage>625</lpage>. <ext-link xlink:href="10.1017/S0024282918000397" ext-link-type="doi" xlink:type="simple">https://doi.org/10.1017/S0024282918000397</ext-link></mixed-citation></ref><ref id="B5"><mixed-citation xmlns:xlink="http://www.w3.org/1999/xlink" xlink:type="simple"><person-group><name name-style="western"><surname>Aptroot</surname><given-names>A</given-names></name><name name-style="western"><surname>Saipunkaew</surname><given-names>W</given-names></name><name name-style="western"><surname>Sipman</surname><given-names>HJM</given-names></name><name name-style="western"><surname>Sparrius</surname><given-names>LB</given-names></name><name name-style="western"><surname>Wolseley</surname><given-names>PA</given-names></name></person-group> (<year>2007</year>) <article-title>New lichens from Thailand, mainly microlichens from Chiang Mai.</article-title><source>Fungal Diversity</source><volume>24</volume>: <fpage>75</fpage>–<lpage>134</lpage>.</mixed-citation></ref></ref-list></tp:taxon-treatment>
