# Supplementary material for: ﻿A new species and four new records of Bacidia (Lecanorales, Ramalinaceae) from South Korea, with a key to Korean species
Source: MycoKeys. 2022 Oct 19;93:107–30. doi: 10.3897/mycokeys.93.89283 (PMC9836499; doi:10.3897/mycokeys.93.89283)
Supplement: XML Treatment for Bacidia suffusa [file mycokeys.93.89283-treatment5.xml]

<!DOCTYPE tp:taxon-treatment
  PUBLIC "-//TaxonX//DTD Taxonomic Treatment Publishing DTD v0 20100105//EN" "tax-treatment-NSO.dtd">
<tp:taxon-treatment xmlns:tp="http://www.plazi.org/taxpub"><tp:treatment-meta><kwd-group><label>Taxon classification</label><kwd>
                <named-content content-type="kingdom">Fungi</named-content>
              </kwd><kwd>
                <named-content content-type="order">Lecanorales</named-content>
              </kwd><kwd>
                <named-content content-type="family">Ramalinaceae</named-content>
              </kwd></kwd-group><mixed-citation publication-type="journal"><person-group><name><surname>Lee</surname><given-names>Beeyoung Gun</given-names></name><name><surname>Hur</surname><given-names>Jae-Seoun</given-names></name></person-group><article-title>﻿A new species and four new records of <italic><tp:taxon-name><tp:taxon-name-part taxon-name-part-type="genus" reg="Bacidia">Bacidia</tp:taxon-name-part></tp:taxon-name></italic> (<tp:taxon-name><tp:taxon-name-part taxon-name-part-type="order">Lecanorales</tp:taxon-name-part></tp:taxon-name>, <tp:taxon-name><tp:taxon-name-part taxon-name-part-type="family">Ramalinaceae</tp:taxon-name-part></tp:taxon-name>) from South Korea, with a key to Korean species</article-title><source>MycoKeys</source><day>19</day><month>10</month><year>2022</year><volume>93</volume><fpage>107</fpage><lpage>130</lpage><pub-id pub-id-type="doi">10.3897/mycokeys.93.89283</pub-id></mixed-citation></tp:treatment-meta><tp:nomenclature><label>﻿</label><tp:taxon-name>
              <object-id xmlns:xlink="http://www.w3.org/1999/xlink" content-type="arpha" xlink:type="simple">F74E4A8A-FF9F-5AAB-A04D-4605B87A005A</object-id>
              <tp:taxon-name-part taxon-name-part-type="genus" reg="Bacidia">Bacidia</tp:taxon-name-part>
              <tp:taxon-name-part taxon-name-part-type="species" reg="suffusa">suffusa</tp:taxon-name-part>
            </tp:taxon-name><tp:taxon-authority>(Fr.) A. Schneid., Guide Study Lich.: 110 (1898)</tp:taxon-authority><xref ref-type="fig" rid="F4">Fig. 4</xref></tp:nomenclature><tp:treatment-sec sec-type="description" id="SECID0ENIAK"><title>Description.</title><p>Thallus corticolous, crustose, continuous, wrinkled, warted or subsquamulose, often granular locally, whitish pale grey. Prothallus generally not present or present as dark brown to black between different colonies.</p><p>Apothecia flat, marginate, with a little or heavy white pruina, generally more pruinose at margin, 0.3–1.7 mm diam. (mean = 0.75, <abbrev xmlns:xlink="http://www.w3.org/1999/xlink" xlink:title="standard deviation" id="ABBRID0EXIAK" xlink:type="simple">SD</abbrev> = 0.28, n = 116). Disc lecideine, without thalline exciple, brown to dark brown. Proper exciple with radiating clusters of crystals produced around hypothecium and expanding to excipular rim and finally shown as pruina on surface, hyaline downwards but brown around rim, the brown concolorous or slightly paler to epihymenium, 80–100 μm wide laterally. Epihymenium brown to dark brown, ca. 10 μm high, with pruina (ca. 10 μm high) on surface. Hymenium hyaline, 70–80 μm high. Hypothecium hyaline, 80–100 μm high. Other small crystals present a few in upper hypothecium. Oil droplets absent. Asci cylindrical, 8-spored, 65–75 × 10–16 μm (n = 7). Ascospores acicular to filiform, up to 13-septate, 45–70 × 2.5–4.5 μm (n = 10). Pycnidia not detected.</p></tp:treatment-sec><tp:treatment-sec sec-type="chemistry" id="SECID0EBJAK"><title>Chemistry.</title><p>Thallus K+ yellow, KC–, C–, Pd–, UV–. Epihymenium K–. Atranorin was detected by <abbrev xmlns:xlink="http://www.w3.org/1999/xlink" xlink:title="Thin-layer chromatography" id="ABBRID0EHJAK" xlink:type="simple">TLC</abbrev>.</p></tp:treatment-sec><tp:treatment-sec sec-type="notes" id="SECID0ELJAK"><title>Notes.</title><p><italic><tp:taxon-name><tp:taxon-name-part taxon-name-part-type="genus" reg="Bacidia">Bacidia</tp:taxon-name-part><tp:taxon-name-part taxon-name-part-type="species" reg="suffusa">suffusa</tp:taxon-name-part></tp:taxon-name></italic> is the most similar to <italic><tp:taxon-name><tp:taxon-name-part taxon-name-part-type="genus" reg="Bacidia">B.</tp:taxon-name-part><tp:taxon-name-part taxon-name-part-type="species" reg="russeola">russeola</tp:taxon-name-part></tp:taxon-name></italic> (Kremp.) Zahlbr. in having dark apothecia, generally colourless epihymenium without green pigment, long ascospores with the L/W ratio over 11, pale or colourless hypothecium and K+ purple reaction on epihymenium and nearby excipular rim amongst corticolous species. However, <italic><tp:taxon-name><tp:taxon-name-part taxon-name-part-type="genus" reg="Bacidia">B.</tp:taxon-name-part><tp:taxon-name-part taxon-name-part-type="species" reg="suffusa">suffusa</tp:taxon-name-part></tp:taxon-name></italic> differs from <italic><tp:taxon-name><tp:taxon-name-part taxon-name-part-type="genus" reg="Bacidia">B.</tp:taxon-name-part><tp:taxon-name-part taxon-name-part-type="species" reg="russeola">russeola</tp:taxon-name-part></tp:taxon-name></italic> by the presence of pruina on the disc and in proper exciple as radiating clusters of crystals and more than 10-septate ascospores (<xref ref-type="bibr" rid="B12">Ekman 1996</xref>).</p><p>Phylogenetic analysis resulted in <italic><tp:taxon-name><tp:taxon-name-part taxon-name-part-type="genus" reg="Bacidia">B.</tp:taxon-name-part><tp:taxon-name-part taxon-name-part-type="species" reg="suffusa">suffusa</tp:taxon-name-part></tp:taxon-name></italic> of Korea (<ext-link xmlns:xlink="http://www.w3.org/1999/xlink" ext-link-type="gen" xlink:href="ON352605" xlink:type="simple">ON352605</ext-link>, <ext-link xmlns:xlink="http://www.w3.org/1999/xlink" ext-link-type="gen" xlink:href="ON352614" xlink:type="simple">ON352614</ext-link>, <ext-link xmlns:xlink="http://www.w3.org/1999/xlink" ext-link-type="gen" xlink:href="ON352615" xlink:type="simple">ON352615</ext-link> and <ext-link xmlns:xlink="http://www.w3.org/1999/xlink" ext-link-type="gen" xlink:href="ON352616" xlink:type="simple">ON352616</ext-link>) being nested in a sister clade of the sequences of Pakistan (<ext-link xmlns:xlink="http://www.w3.org/1999/xlink" ext-link-type="gen" xlink:href="MW728313" xlink:type="simple">MW728313</ext-link> and <ext-link xmlns:xlink="http://www.w3.org/1999/xlink" ext-link-type="gen" xlink:href="MW788561" xlink:type="simple">MW788561</ext-link>), Russia (<ext-link xmlns:xlink="http://www.w3.org/1999/xlink" ext-link-type="gen" xlink:href="MH048615" xlink:type="simple">MH048615</ext-link>, <ext-link xmlns:xlink="http://www.w3.org/1999/xlink" ext-link-type="gen" xlink:href="MH048616" xlink:type="simple">MH048616</ext-link> and <ext-link xmlns:xlink="http://www.w3.org/1999/xlink" ext-link-type="gen" xlink:href="MH048617" xlink:type="simple">MH048617</ext-link>) or U.S.A. (<ext-link xmlns:xlink="http://www.w3.org/1999/xlink" ext-link-type="gen" xlink:href="MH048618" xlink:type="simple">MH048618</ext-link> and <ext-link xmlns:xlink="http://www.w3.org/1999/xlink" ext-link-type="gen" xlink:href="MH048619" xlink:type="simple">MH048619</ext-link>). The molecular data of Korea converged into the previous data of <italic><tp:taxon-name><tp:taxon-name-part taxon-name-part-type="genus" reg="Bacidia">B.</tp:taxon-name-part><tp:taxon-name-part taxon-name-part-type="species" reg="suffusa">suffusa</tp:taxon-name-part></tp:taxon-name></italic>, supported by a bootstrap value of 100 and a posterior probability of 1.00 for the branch (Fig. <xref ref-type="fig" rid="F2">2</xref>). <italic><tp:taxon-name><tp:taxon-name-part taxon-name-part-type="genus" reg="Bacidia">Bacidia</tp:taxon-name-part><tp:taxon-name-part taxon-name-part-type="species" reg="suffusa">suffusa</tp:taxon-name-part></tp:taxon-name></italic> was previously detected from North America, North Caucasus, Russian Far East and Pakistan, but rare or absent in Europe (<xref ref-type="bibr" rid="B32">Otte 2007</xref>; <xref ref-type="bibr" rid="B15">Gerasimova et al. 2018</xref>, <xref ref-type="bibr" rid="B16">2021</xref>; <xref ref-type="bibr" rid="B1">Adrees et al. 2022</xref>). This is a new record to Korea.</p></tp:treatment-sec><tp:treatment-sec sec-type="material" id="SECID0ESOAK"><title>Specimens examined.</title><p>South Korea, Gangwon Province, Yanggu, Nam-myeon, Dumu-ri, a forested wetland, <named-content xmlns:xlink="http://www.w3.org/1999/xlink" content-type="dwc:verbatimCoordinates" xlink:type="simple"><named-content content-type="geo-json" specific-use="{&#34;type&#34;:&#34;Point&#34;,&#34;coordinates&#34;:[128.085667,38.035333]}" id="NCID0E2OAK" xlink:type="simple">38°02.12'N, 128°05.14'E</named-content></named-content>, 421 m alt., on bark of <italic><tp:taxon-name><tp:taxon-name-part taxon-name-part-type="genus" reg="Salix">Salix</tp:taxon-name-part><tp:taxon-name-part taxon-name-part-type="species" reg="pierotii">pierotii</tp:taxon-name-part></tp:taxon-name></italic> Miq., 28 April 2020, B.G. Lee 2020-000158 (<abbrev xmlns:xlink="http://www.w3.org/1999/xlink" content-type="institution" xlink:title="Herbarium of the Baekdudaegan National Arboretum" id="ABBRID0ELPAK" xlink:type="simple">KBA</abbrev>-L-0000358); same locality, on bark of <italic><tp:taxon-name><tp:taxon-name-part taxon-name-part-type="genus" reg="Salix">Salix</tp:taxon-name-part><tp:taxon-name-part taxon-name-part-type="species" reg="pierotii">pierotii</tp:taxon-name-part></tp:taxon-name></italic>, 28 April 2020, B.G. Lee 2020-000159 (<abbrev xmlns:xlink="http://www.w3.org/1999/xlink" content-type="institution" xlink:title="Herbarium of the Baekdudaegan National Arboretum" id="ABBRID0E2PAK" xlink:type="simple">KBA</abbrev>-L-0000359; GenBank <ext-link xmlns:xlink="http://www.w3.org/1999/xlink" ext-link-type="gen" xlink:href="ON352605" xlink:type="simple">ON352605</ext-link> for <abbrev xmlns:xlink="http://www.w3.org/1999/xlink" xlink:title="internal transcribed spacer" id="ABBRID0EFQAK" xlink:type="simple">ITS</abbrev>); same locality, on bark of <italic><tp:taxon-name><tp:taxon-name-part taxon-name-part-type="genus" reg="Salix">Salix</tp:taxon-name-part><tp:taxon-name-part taxon-name-part-type="species" reg="pierotii">pierotii</tp:taxon-name-part></tp:taxon-name></italic>, 28 April 2020, B.G. Lee 2020-000168, with <italic><tp:taxon-name><tp:taxon-name-part taxon-name-part-type="genus" reg="Candelaria">Candelaria</tp:taxon-name-part><tp:taxon-name-part taxon-name-part-type="species" reg="concolor">concolor</tp:taxon-name-part></tp:taxon-name></italic>, <italic><tp:taxon-name><tp:taxon-name-part taxon-name-part-type="genus" reg="Phaeophyscia">Phaeophyscia</tp:taxon-name-part><tp:taxon-name-part taxon-name-part-type="species" reg="adiastola">adiastola</tp:taxon-name-part></tp:taxon-name></italic>, <italic><tp:taxon-name><tp:taxon-name-part taxon-name-part-type="genus" reg="Phaeophyscia">Phaeophyscia</tp:taxon-name-part><tp:taxon-name-part taxon-name-part-type="species" reg="hirtuosa">hirtuosa</tp:taxon-name-part></tp:taxon-name></italic> (Kremp.) Essl. (<abbrev xmlns:xlink="http://www.w3.org/1999/xlink" content-type="institution" xlink:title="Herbarium of the Baekdudaegan National Arboretum" id="ABBRID0EVRAK" xlink:type="simple">KBA</abbrev>-L-0000368); South Korea, Gangwon Province, Gangneung, Okgye-myeon, Mt. Seokbyung, <named-content xmlns:xlink="http://www.w3.org/1999/xlink" content-type="dwc:verbatimCoordinates" xlink:type="simple"><named-content content-type="geo-json" specific-use="{&#34;type&#34;:&#34;Point&#34;,&#34;coordinates&#34;:[128.916833,37.574167]}" id="NCID0E4RAK" xlink:type="simple">37°34.45'N, 128°55.01'E</named-content></named-content>, 271 m alt., on bark of <tp:taxon-name><tp:taxon-name-part taxon-name-part-type="genus" reg="Acer">Acer</tp:taxon-name-part><tp:taxon-name-part taxon-name-part-type="species" reg="pictum">pictum</tp:taxon-name-part><tp:taxon-name-part taxon-name-part-type="infraspecific-rank">var.</tp:taxon-name-part><tp:taxon-name-part taxon-name-part-type="variety" reg="mono">mono</tp:taxon-name-part></tp:taxon-name>, 17 June 2020, B.G. Lee &amp; H.J. Lee 2020-000799 (<abbrev xmlns:xlink="http://www.w3.org/1999/xlink" content-type="institution" xlink:title="Herbarium of the Baekdudaegan National Arboretum" id="ABBRID0ETSAK" xlink:type="simple">KBA</abbrev>-L-0000999); South Korea, Gangwon Province, Jeongseon, Imgye-myeon, Gamok-ri, a forested wetland, <named-content xmlns:xlink="http://www.w3.org/1999/xlink" content-type="dwc:verbatimCoordinates" xlink:type="simple"><named-content content-type="geo-json" specific-use="{&#34;type&#34;:&#34;Point&#34;,&#34;coordinates&#34;:[128.962000,37.541167]}" id="NCID0E2SAK" xlink:type="simple">37°32.47'N, 128°57.72'E</named-content></named-content>, 760 m alt., on bark of <italic><tp:taxon-name><tp:taxon-name-part taxon-name-part-type="genus" reg="Fraxinus">Fraxinus</tp:taxon-name-part><tp:taxon-name-part taxon-name-part-type="species" reg="chiisanensis">chiisanensis</tp:taxon-name-part></tp:taxon-name></italic> Nakai, 17 June 2021, B.G. Lee &amp; H.J. Lee 2021-001304, with <italic><tp:taxon-name><tp:taxon-name-part taxon-name-part-type="genus" reg="Normandina">Normandina</tp:taxon-name-part><tp:taxon-name-part taxon-name-part-type="species" reg="pulchella">pulchella</tp:taxon-name-part></tp:taxon-name></italic> (Borrer) Nyl., <italic><tp:taxon-name><tp:taxon-name-part taxon-name-part-type="genus" reg="Phaeophyscia">Phaeophyscia</tp:taxon-name-part></tp:taxon-name></italic> sp. (<abbrev xmlns:xlink="http://www.w3.org/1999/xlink" content-type="institution" xlink:title="Herbarium of the Baekdudaegan National Arboretum" id="ABBRID0E4TAK" xlink:type="simple">KBA</abbrev>-L-0002776; GenBank <ext-link xmlns:xlink="http://www.w3.org/1999/xlink" ext-link-type="gen" xlink:href="ON352614" xlink:type="simple">ON352614</ext-link> for <abbrev xmlns:xlink="http://www.w3.org/1999/xlink" xlink:title="internal transcribed spacer" id="ABBRID0EHUAK" xlink:type="simple">ITS</abbrev>); same locality, on bark of <italic><tp:taxon-name><tp:taxon-name-part taxon-name-part-type="genus" reg="Fraxinus">Fraxinus</tp:taxon-name-part><tp:taxon-name-part taxon-name-part-type="species" reg="chiisanensis">chiisanensis</tp:taxon-name-part></tp:taxon-name></italic>, 17 June 2021, B.G. Lee &amp; H.J. Lee 2021-001305, with <italic><tp:taxon-name><tp:taxon-name-part taxon-name-part-type="genus" reg="Anisomeridium">Anisomeridium</tp:taxon-name-part><tp:taxon-name-part taxon-name-part-type="species" reg="polypori">polypori</tp:taxon-name-part></tp:taxon-name></italic>, <italic><tp:taxon-name><tp:taxon-name-part taxon-name-part-type="genus" reg="Normandina">Normandina</tp:taxon-name-part><tp:taxon-name-part taxon-name-part-type="species" reg="pulchella">pulchella</tp:taxon-name-part></tp:taxon-name></italic>, <italic><tp:taxon-name><tp:taxon-name-part taxon-name-part-type="genus" reg="Phaeophyscia">Phaeophyscia</tp:taxon-name-part></tp:taxon-name></italic> sp., <italic><tp:taxon-name><tp:taxon-name-part taxon-name-part-type="genus" reg="Porina">Porina</tp:taxon-name-part><tp:taxon-name-part taxon-name-part-type="species" reg="hirsuta">hirsuta</tp:taxon-name-part></tp:taxon-name></italic> (<abbrev xmlns:xlink="http://www.w3.org/1999/xlink" content-type="institution" xlink:title="Herbarium of the Baekdudaegan National Arboretum" id="ABBRID0E5VAK" xlink:type="simple">KBA</abbrev>-L-0002777); same locality, on bark of <italic><tp:taxon-name><tp:taxon-name-part taxon-name-part-type="genus" reg="Fraxinus">Fraxinus</tp:taxon-name-part><tp:taxon-name-part taxon-name-part-type="species" reg="chiisanensis">chiisanensis</tp:taxon-name-part></tp:taxon-name></italic>, 17 June 2021, B.G. Lee &amp; H.J. Lee 2021-001306, with <italic><tp:taxon-name><tp:taxon-name-part taxon-name-part-type="genus" reg="Normandina">Normandina</tp:taxon-name-part><tp:taxon-name-part taxon-name-part-type="species" reg="pulchella">pulchella</tp:taxon-name-part></tp:taxon-name></italic>, <italic><tp:taxon-name><tp:taxon-name-part taxon-name-part-type="genus" reg="Opeltia">Opeltia</tp:taxon-name-part><tp:taxon-name-part taxon-name-part-type="species" reg="flavorubescens">flavorubescens</tp:taxon-name-part></tp:taxon-name></italic>, <italic><tp:taxon-name><tp:taxon-name-part taxon-name-part-type="genus" reg="Phaeophyscia">Phaeophyscia</tp:taxon-name-part><tp:taxon-name-part taxon-name-part-type="species" reg="adiastola">adiastola</tp:taxon-name-part></tp:taxon-name></italic> (Essl.) Essl. (<abbrev xmlns:xlink="http://www.w3.org/1999/xlink" content-type="institution" xlink:title="Herbarium of the Baekdudaegan National Arboretum" id="ABBRID0EPXAK" xlink:type="simple">KBA</abbrev>-L-0002778; GenBank <ext-link xmlns:xlink="http://www.w3.org/1999/xlink" ext-link-type="gen" xlink:href="ON352615" xlink:type="simple">ON352615</ext-link> for <abbrev xmlns:xlink="http://www.w3.org/1999/xlink" xlink:title="internal transcribed spacer" id="ABBRID0EZXAK" xlink:type="simple">ITS</abbrev>); same locality, on bark of <italic><tp:taxon-name><tp:taxon-name-part taxon-name-part-type="genus" reg="Fraxinus">Fraxinus</tp:taxon-name-part><tp:taxon-name-part taxon-name-part-type="species" reg="chiisanensis">chiisanensis</tp:taxon-name-part></tp:taxon-name></italic>, 17 June 2021, B.G. Lee &amp; H.J. Lee 2021-001308, with <italic><tp:taxon-name><tp:taxon-name-part taxon-name-part-type="genus" reg="Phaeophyscia">Phaeophyscia</tp:taxon-name-part><tp:taxon-name-part taxon-name-part-type="species" reg="adiastola">adiastola</tp:taxon-name-part></tp:taxon-name></italic> (<abbrev xmlns:xlink="http://www.w3.org/1999/xlink" content-type="institution" xlink:title="Herbarium of the Baekdudaegan National Arboretum" id="ABBRID0ETYAK" xlink:type="simple">KBA</abbrev>-L-0002780); same locality, on bark of <italic><tp:taxon-name><tp:taxon-name-part taxon-name-part-type="genus" reg="Fraxinus">Fraxinus</tp:taxon-name-part><tp:taxon-name-part taxon-name-part-type="species" reg="chiisanensis">chiisanensis</tp:taxon-name-part></tp:taxon-name></italic>, 17 June 2021, B.G. Lee &amp; H.J. Lee 2021-001320, with <italic><tp:taxon-name><tp:taxon-name-part taxon-name-part-type="genus" reg="Opeltia">Opeltia</tp:taxon-name-part><tp:taxon-name-part taxon-name-part-type="species" reg="flavorubescens">flavorubescens</tp:taxon-name-part></tp:taxon-name></italic> (<abbrev xmlns:xlink="http://www.w3.org/1999/xlink" content-type="institution" xlink:title="Herbarium of the Baekdudaegan National Arboretum" id="ABBRID0EOZAK" xlink:type="simple">KBA</abbrev>-L-0002792); same locality, on bark of <tp:taxon-name><tp:taxon-name-part taxon-name-part-type="genus" reg="Acer">Acer</tp:taxon-name-part><tp:taxon-name-part taxon-name-part-type="species" reg="tartaricum">tartaricum</tp:taxon-name-part><tp:taxon-name-part taxon-name-part-type="infraspecific-rank">subsp.</tp:taxon-name-part><tp:taxon-name-part taxon-name-part-type="subspecies" reg="ginnala">ginnala</tp:taxon-name-part></tp:taxon-name>, 17 June 2021, B.G. Lee &amp; H.J. Lee 2021-001363 (<abbrev xmlns:xlink="http://www.w3.org/1999/xlink" content-type="institution" xlink:title="Herbarium of the Baekdudaegan National Arboretum" id="ABBRID0EE1AK" xlink:type="simple">KBA</abbrev>-L-0002835; GenBank <ext-link xmlns:xlink="http://www.w3.org/1999/xlink" ext-link-type="gen" xlink:href="ON352616" xlink:type="simple">ON352616</ext-link> for <abbrev xmlns:xlink="http://www.w3.org/1999/xlink" xlink:title="internal transcribed spacer" id="ABBRID0EO1AK" xlink:type="simple">ITS</abbrev>).</p></tp:treatment-sec><tp:treatment-sec><!--Section generated to contain objects referenced in tp:taxon-treatment.--><fig id="F4" position="float" orientation="portrait"><object-id xmlns:xlink="http://www.w3.org/1999/xlink" content-type="doi" xlink:type="simple">10.3897/mycokeys.93.89283.figure4</object-id><object-id xmlns:xlink="http://www.w3.org/1999/xlink" content-type="arpha" xlink:type="simple">536069E2-BF73-5F52-A4D4-FDD591DF0336</object-id><label>Figure 4.</label><caption><p>Four new records of <italic><tp:taxon-name><tp:taxon-name-part taxon-name-part-type="genus" reg="Bacidia">B.</tp:taxon-name-part><tp:taxon-name-part taxon-name-part-type="species" reg="ekmaniana">ekmaniana</tp:taxon-name-part></tp:taxon-name></italic> (<abbrev xmlns:xlink="http://www.w3.org/1999/xlink" content-type="institution" xlink:title="Herbarium of the Baekdudaegan National Arboretum" id="ABBRID0EZ3BI" xlink:type="simple">KBA</abbrev>-L-0000412 for <bold>A–C</bold>), <italic><tp:taxon-name><tp:taxon-name-part taxon-name-part-type="genus" reg="Bacidia">B.</tp:taxon-name-part><tp:taxon-name-part taxon-name-part-type="species" reg="friesiana">friesiana</tp:taxon-name-part></tp:taxon-name></italic> (<abbrev xmlns:xlink="http://www.w3.org/1999/xlink" content-type="institution" xlink:title="Herbarium of the Baekdudaegan National Arboretum" id="ABBRID0EL4BI" xlink:type="simple">KBA</abbrev>-L-0001914 for <bold>D–F</bold>), <italic><tp:taxon-name><tp:taxon-name-part taxon-name-part-type="genus" reg="Bacidia">B.</tp:taxon-name-part><tp:taxon-name-part taxon-name-part-type="species" reg="heterochroa">heterochroa</tp:taxon-name-part></tp:taxon-name></italic> (<abbrev xmlns:xlink="http://www.w3.org/1999/xlink" content-type="institution" xlink:title="Herbarium of the Baekdudaegan National Arboretum" id="ABBRID0E44BI" xlink:type="simple">KBA</abbrev>-L-0000386 for <bold>G–I</bold>) and <italic><tp:taxon-name><tp:taxon-name-part taxon-name-part-type="genus" reg="Bacidia">B.</tp:taxon-name-part><tp:taxon-name-part taxon-name-part-type="species" reg="suffusa">suffusa</tp:taxon-name-part></tp:taxon-name></italic> (<abbrev xmlns:xlink="http://www.w3.org/1999/xlink" content-type="institution" xlink:title="Herbarium of the Baekdudaegan National Arboretum" id="ABBRID0EP5BI" xlink:type="simple">KBA</abbrev>-L-0000359 for <bold>J–L</bold>) in morphology <bold>A</bold> habitus and apothecia. Granular thallus with green-grey pigment and straw-coloured apothecia <bold>B–C</bold> apothecial section with colourless epihymenium, red-brown hypothecium, and pale excipulum <bold>D</bold> habitus and apothecia. Thallus pale grey with slightly brownish pigment and pale pink apothecia <bold>E, F</bold> apothecial section with greenish epihymenium <bold>G</bold> habitus and apothecia. Thallus pale yellowish-grey and black apothecia with red pigment <bold>H, I</bold> apothecial section and proper exciple with dark margin <bold>J</bold> habitus and apothecia. Thallus whitish pale grey and pruinose apothecia <bold>K, L</bold> apothecial section with radiating clusters of crystals, which produce pruina on surface. Scale bars: 500 μm (<bold>A, D, G, J</bold>); 100 μm (<bold>B, E, H, K</bold>); 50 μm (<bold>C, I, L</bold>); 20 μm (<bold>F</bold>).</p></caption><graphic xmlns:xlink="http://www.w3.org/1999/xlink" xlink:href="mycokeys-93-107-g004.jpg" position="float" orientation="portrait" xlink:type="simple" id="oo_759868.jpg"><uri content-type="original_file" xlink:type="simple">https://binary.pensoft.net/fig/759868</uri></graphic></fig><fig id="F2" position="float" orientation="portrait"><object-id xmlns:xlink="http://www.w3.org/1999/xlink" content-type="doi" xlink:type="simple">10.3897/mycokeys.93.89283.figure2</object-id><object-id xmlns:xlink="http://www.w3.org/1999/xlink" content-type="arpha" xlink:type="simple">5BADADDD-7891-5DED-867E-7D2EEBBA7E07</object-id><label>Figure 2.</label><caption><p>Phylogenetic relationships amongst available species in the genus <italic><tp:taxon-name><tp:taxon-name-part taxon-name-part-type="genus" reg="Bacidia">Bacidia</tp:taxon-name-part></tp:taxon-name></italic>, based on a Maximum Likelihood analysis of the dataset of <abbrev xmlns:xlink="http://www.w3.org/1999/xlink" xlink:title="internal transcribed spacer" id="ABBRID0EHTAI" xlink:type="simple">ITS</abbrev> sequences. The tree was rooted with the sequences of the genus <italic><tp:taxon-name><tp:taxon-name-part taxon-name-part-type="genus" reg="Biatora">Biatora</tp:taxon-name-part></tp:taxon-name></italic>, based on <xref ref-type="bibr" rid="B15">Gerasimova et al. (2018)</xref>. Maximum Likelihood bootstrap values ≥ 70% and posterior probabilities ≥ 95% are shown above internal branches. Branches with bootstrap values ≥ 90% are shown as thick lines. New sequences produced in this study are presented in bold. All species names are followed by the GenBank accession numbers.</p></caption><graphic xmlns:xlink="http://www.w3.org/1999/xlink" xlink:href="mycokeys-93-107-g002.jpg" position="float" orientation="portrait" xlink:type="simple" id="oo_759866.jpg"><uri content-type="original_file" xlink:type="simple">https://binary.pensoft.net/fig/759866</uri></graphic></fig></tp:treatment-sec><ref-list><ref id="B12"><mixed-citation xmlns:xlink="http://www.w3.org/1999/xlink" xlink:type="simple"><person-group><name name-style="western"><surname>Ekman</surname><given-names>S</given-names></name></person-group> (<year>1996</year>) <article-title>The corticolous and lignicolous species of <italic><tp:taxon-name><tp:taxon-name-part taxon-name-part-type="genus">Bacidia</tp:taxon-name-part></tp:taxon-name></italic> and <italic><tp:taxon-name><tp:taxon-name-part taxon-name-part-type="genus">Bacidina</tp:taxon-name-part></tp:taxon-name></italic> in North America.</article-title><source>Opera Botanica</source><volume>127</volume>: <fpage>1</fpage>–<lpage>148</lpage>.</mixed-citation></ref><ref id="B15"><mixed-citation xmlns:xlink="http://www.w3.org/1999/xlink" xlink:type="simple"><person-group><name name-style="western"><surname>Gerasimova</surname><given-names>JV</given-names></name><name name-style="western"><surname>Ezhkin</surname><given-names>AK</given-names></name><name name-style="western"><surname>Beck</surname><given-names>A</given-names></name></person-group> (<year>2018</year>) <article-title>Four new species of <italic><tp:taxon-name><tp:taxon-name-part taxon-name-part-type="genus">Bacidia</tp:taxon-name-part></tp:taxon-name></italic> s.s. (<tp:taxon-name><tp:taxon-name-part taxon-name-part-type="family">Ramalinaceae</tp:taxon-name-part></tp:taxon-name>, <tp:taxon-name><tp:taxon-name-part taxon-name-part-type="order">Lecanorales</tp:taxon-name-part></tp:taxon-name>) in the Russian Far East.</article-title><source>Lichenologist (London, England)</source><volume>50</volume>(<issue>6</issue>): <fpage>603</fpage>–<lpage>625</lpage>. <ext-link xlink:href="10.1017/S0024282918000397" ext-link-type="doi" xlink:type="simple">https://doi.org/10.1017/S0024282918000397</ext-link></mixed-citation></ref><ref id="B32"><mixed-citation xmlns:xlink="http://www.w3.org/1999/xlink" xlink:type="simple"><person-group><name name-style="western"><surname>Otte</surname><given-names>V</given-names></name></person-group> (<year>2007</year>) <article-title><italic><tp:taxon-name><tp:taxon-name-part taxon-name-part-type="genus">Bacidia</tp:taxon-name-part><tp:taxon-name-part taxon-name-part-type="species">suffusa</tp:taxon-name-part></tp:taxon-name></italic> (Lichenes: <tp:taxon-name><tp:taxon-name-part taxon-name-part-type="family">Bacidiaceae</tp:taxon-name-part></tp:taxon-name>) in Adygheya (Caucasus), the first record outside America.</article-title><source>Abhandlungen und Berichte des Naturkundemuseums Görlitz</source><volume>78</volume>: <fpage>141</fpage>–<lpage>145</lpage>.</mixed-citation></ref><ref id="B16"><mixed-citation xmlns:xlink="http://www.w3.org/1999/xlink" xlink:type="simple"><person-group><name name-style="western"><surname>Gerasimova</surname><given-names>JV</given-names></name><name name-style="western"><surname>Ezhkin</surname><given-names>AK</given-names></name><name name-style="western"><surname>Davydov</surname><given-names>EA</given-names></name><name name-style="western"><surname>Beck</surname><given-names>A</given-names></name></person-group> (<year>2021</year>) <article-title>Multilocus-phylogeny of the lichen-forming genus s. str. (<tp:taxon-name><tp:taxon-name-part taxon-name-part-type="family">Ramalinaceae</tp:taxon-name-part></tp:taxon-name>, <tp:taxon-name><tp:taxon-name-part taxon-name-part-type="order">Lecanorales</tp:taxon-name-part></tp:taxon-name>) with special emphasis on the Russian Far East.</article-title><source>Lichenologist (London, England)</source><volume>53</volume>(<issue>6</issue>): <fpage>441</fpage>–<lpage>455</lpage>. <ext-link xlink:href="10.1017/S0024282921000396" ext-link-type="doi" xlink:type="simple">https://doi.org/10.1017/S0024282921000396</ext-link></mixed-citation></ref><ref id="B1"><mixed-citation xmlns:xlink="http://www.w3.org/1999/xlink" xlink:type="simple"><person-group><name name-style="western"><surname>Adrees</surname><given-names>M</given-names></name><name name-style="western"><surname>Habib</surname><given-names>K</given-names></name><name name-style="western"><surname>Khalid</surname><given-names>AN</given-names></name></person-group> (<year>2022</year>) <article-title><italic><tp:taxon-name><tp:taxon-name-part taxon-name-part-type="genus">Bacidia</tp:taxon-name-part><tp:taxon-name-part taxon-name-part-type="species">suffusa</tp:taxon-name-part></tp:taxon-name></italic> (Fr.) A. Schneider (<tp:taxon-name><tp:taxon-name-part taxon-name-part-type="family">Ramalinaceae</tp:taxon-name-part></tp:taxon-name>), an addition to the lichen biota of Pakistan confirmed by molecular phylogeny.</article-title><source>Pakistan Journal of Botany</source><volume>54</volume>(<issue>2</issue>): <fpage>731</fpage>–<lpage>736</lpage>. <ext-link xlink:href="10.30848/PJB2022-2(32" ext-link-type="doi" xlink:type="simple">https://doi.org/10.30848/PJB2022-2(32</ext-link>)</mixed-citation></ref></ref-list></tp:taxon-treatment>
